# Supplementary material for: Dimethyl (1-hydr­oxy-1,2-diphenyl­ethyl)phospho­nate
Source: Acta Crystallogr Sect E Struct Rep Online. 2009 Feb 6;65(Pt 3):o481. doi: 10.1107/S1600536809004036 (PMC2968507; doi:10.1107/S1600536809004036)
Supplement: Supplementary file 1 [file e-65-0o481-sup1.cif]

##############################################################################
###                                                                        ###
###        Electronic paper (Acta Crystallographica Section E)             ###
###                                                                        ###
##############################################################################
#                                                                            #
# This CIF contains the data in a paper accepted for publication in Acta     #
# Crystallographica Section E. It conforms to the requirements of Notes      #
# for Authors for Section E, and has been peer reviewed under the auspices   #
# of the IUCr Commission on Journals.                                        #
#                                                                            #
# Full details of the Crystallographic Information File format               #
# are given in the paper "The Crystallographic Information File (CIF):       #
# a New Standard Archive File for Crystallography" by S. R. Hall, F. H.      #
# Allen and I. D. Brown [Acta Cryst. (1991), A47, 655-685].                  #
#                                                                            #
# The current version of the core CIF dictionary is obtainable from          #
# ftp://ftp.iucr.org/pub/cif_core.dic. The current version number is 2.4.    #
#                                                                            #
# Software is freely available for graphical display of the structure(s) in  #
# this CIF.  For information consult the CIF home page http://www.iucr.org/  #
# cif/home.html                                                              #
#                                                                            #
# This file may be used for bona fide research purposes within the           #
# scientific community so long as proper attribution is given to the journal # 
# article from which it was obtained.                                        #
#                                                                            #
##############################################################################
                                             
data_global
_audit_creation_method     ?
_journal_date_recd_electronic     2009-01-30
_journal_date_accepted     2009-02-03
_journal_name_full     'Acta Crystallographica, Section E'
_journal_year     2009
_journal_volume     65
_journal_issue      3
_journal_page_first     o481
_journal_page_last     o481
_journal_paper_category     QO
_journal_coeditor_code     HK2619
_publ_contact_author
;Muhammad Nawaz Tahir
University of Sargodha,
Department of Physics,
Sargodha
Pakistan
;
_publ_contact_author_email     'dmntahir_uos@yahoo.com'
_publ_contact_author_fax     '0092 48 32 22 121'
_publ_contact_author_phone     '0092 48 92 30 170'
_publ_section_title
;
Dimethyl (1-hydroxy-1,2-diphenylethyl)phosphonate
;
loop_
    _publ_author_name
    _publ_author_address
    'Acar, Nurcan'
;
Department of Chemistry,
Faculty of Science,
University of Ankara,
Ankara
Turkey
;
    'Tahir, M. Nawaz'
;
Department of Physics,
University of Sargodha,
Sargodha
Pakistan
;
    'Y\?ilmaz, Hamza'
;
Department of Chemistry,
Faculty of Science,
University of Ankara,
Ankara
Turkey
;
    'Muhammad Saeed Ahmad Chishti'
;
Department of Physics,
University of Sargodha,
Sargodha
Pakistan
;
    'Muhammad Ali Malik'
;
Department of Physics,
University of Sargodha,
Sargodha
Pakistan
;
data_I
_chemical_name_systematic
;
Dimethyl (1-hydroxy-1,2-diphenylethyl)phosphonate
;
_chemical_formula_moiety     'C16 H19 O4 P'
_chemical_formula_sum     'C16 H19 O4 P'
_chemical_formula_iupac     'C16 H19 O4 P'
_chemical_formula_weight     306.28
_chemical_melting_point     ?
_chemical_melting_point_gt     83
_chemical_melting_point_lt     86
_symmetry_cell_setting     monoclinic
_symmetry_space_group_name_H-M     'P 21/c'
_symmetry_space_group_name_Hall     '-P 2ybc'
loop_
    _symmetry_equiv_pos_site_id
    _symmetry_equiv_pos_as_xyz
    1 x,y,z
    2 -x,1/2+y,1/2-z
    3 -x,-y,-z
    4 x,1/2-y,1/2+z
_cell_length_a     6.0671(12)
_cell_length_b     17.0962(11)
_cell_length_c     15.0502(12)
_cell_angle_alpha     90.00
_cell_angle_beta     95.0021(11)
_cell_angle_gamma     90.00
_cell_volume     1555.1(3)
_cell_formula_units_Z     4
_cell_measurement_reflns_used     15
_cell_measurement_theta_min     10.02
_cell_measurement_theta_max     11.32
_cell_measurement_temperature     296
_exptl_crystal_description     needle
_exptl_crystal_colour     'colorless'
_exptl_crystal_size_max     0.28
_exptl_crystal_size_mid     0.12
_exptl_crystal_size_min     0.10
_exptl_crystal_density_diffrn     1.308
_exptl_crystal_density_meas     ?
_exptl_crystal_F_000     648
_exptl_absorpt_coefficient_mu     0.189
_exptl_absorpt_correction_type     psi-scan
_exptl_absorpt_process_details     '(North <i>et al.</i>,  1968)'
_exptl_absorpt_correction_T_min     0.968
_exptl_absorpt_correction_T_max     0.982
_exptl_special_details
;
;
_diffrn_radiation_type     'MoK\a'
_diffrn_radiation_wavelength     0.71073
_diffrn_measurement_device     'Enraf--Nonius CAD-4'
_diffrn_measurement_method     '\w/2\q'
_diffrn_reflns_number     2800
_diffrn_reflns_av_R_equivalents     0.0591
_diffrn_reflns_av_sigmaI/netI     0.1187
_diffrn_reflns_theta_min     2.38
_diffrn_reflns_theta_max     25.20
_diffrn_reflns_theta_full     25.00
_diffrn_measured_fraction_theta_max     0.998
_diffrn_measured_fraction_theta_full     0.998
_diffrn_reflns_limit_h_min     0
_diffrn_reflns_limit_h_max     7
_diffrn_reflns_limit_k_min     0
_diffrn_reflns_limit_k_max     20
_diffrn_reflns_limit_l_min     -18
_diffrn_reflns_limit_l_max     17
_diffrn_standards_number     3
_diffrn_standards_interval_time     120
_diffrn_standards_decay_%     -1.27
_reflns_number_total     2794
_reflns_number_gt     1655
_reflns_threshold_expression     I>2\s(I)
_refine_ls_structure_factor_coef     Fsqd
_refine_ls_matrix_type     full
_refine_ls_R_factor_all     0.1250
_refine_ls_R_factor_gt     0.0637
_refine_ls_wR_factor_gt     0.1454
_refine_ls_wR_factor_ref     0.1588
_refine_ls_goodness_of_fit_ref     1.012
_refine_ls_restrained_S_all     1.012
_refine_ls_number_reflns     2794
_refine_ls_number_parameters     191
_refine_ls_number_restraints     0
_refine_ls_hydrogen_treatment     constr
_refine_ls_weighting_scheme     calc
_refine_ls_weighting_details
                  'calc w=1/[\s^2^(Fo^2^)+(0.088P)^2^] where P=(Fo^2^+2Fc^2^)/3'
_atom_sites_solution_primary     direct
_atom_sites_solution_secondary     difmap
_refine_ls_shift/su_max     0.000
_refine_ls_shift/su_mean     0.000
_refine_diff_density_max     0.401
_refine_diff_density_min     -0.352
_refine_ls_extinction_method     none
_refine_ls_extinction_coef     none
loop_
    _atom_type_symbol
    _atom_type_description
    _atom_type_scat_dispersion_real
    _atom_type_scat_dispersion_imag
    _atom_type_scat_source
    'C' 'C' 0.0033 0.0016
                         'International Tables Vol C Tables 4.2.6.8 and 6.1.1.4'
    'H' 'H' 0.0000 0.0000
                         'International Tables Vol C Tables 4.2.6.8 and 6.1.1.4'
    'O' 'O' 0.0106 0.0060
                         'International Tables Vol C Tables 4.2.6.8 and 6.1.1.4'
    'P' 'P' 0.1023 0.0942
                         'International Tables Vol C Tables 4.2.6.8 and 6.1.1.4'
_computing_data_collection     'CAD-4 EXPRESS (Enraf--Nonius, 1994)'
_computing_cell_refinement     'CAD-4 EXPRESS (Enraf--Nonius, 1994)'
_computing_data_reduction     'XCAD4 (Harms & Wocadlo, 1995)'
_computing_structure_solution     'SHELXS86 (Sheldrick, 2008)'
_computing_structure_refinement     'SHELXL97 (Sheldrick, 2008)'
_computing_molecular_graphics
                  'ORTEP-3 for Windows (Farrugia, 1997) and PLATON (Spek, 2003)'
_computing_publication_material     'WinGX (Farrugia, 1999)'
loop_
    _atom_site_type_symbol
    _atom_site_label
    _atom_site_fract_x
    _atom_site_fract_y
    _atom_site_fract_z
    _atom_site_U_iso_or_equiv
    _atom_site_thermal_displace_type
    _atom_site_calc_flag
    _atom_site_refinement_flags
    _atom_site_occupancy
    P P1 0.79483(14) 0.12098(5) -0.05193(6) 0.0416(3) Uani . . 1.000
    O O1 1.0479(3) 0.10996(12) 0.09544(16) 0.0460(8) Uani . . 1.000
    O O2 0.8463(4) 0.04357(13) -0.08487(15) 0.0576(9) Uani . . 1.000
    O O3 0.9546(5) 0.18125(15) -0.08944(18) 0.0659(10) Uani . . 1.000
    O O4 0.5517(4) 0.14911(15) -0.07722(15) 0.0582(9) Uani . . 1.000
    C C1 0.7793(5) 0.21108(17) 0.1007(2) 0.0368(10) Uani . . 1.000
    C C2 0.5716(5) 0.24481(19) 0.0869(2) 0.0444(11) Uani . . 1.000
    C C3 0.5409(6) 0.3227(2) 0.1076(2) 0.0533(12) Uani . . 1.000
    C C4 0.7133(7) 0.3671(2) 0.1449(3) 0.0567(14) Uani . . 1.000
    C C5 0.9175(7) 0.3333(2) 0.1623(3) 0.0555(14) Uani . . 1.000
    C C6 0.9516(6) 0.25648(18) 0.1401(2) 0.0470(11) Uani . . 1.000
    C C7 0.8226(5) 0.12778(17) 0.0709(2) 0.0387(10) Uani . . 1.000
    C C8 0.6654(5) 0.06725(18) 0.1090(2) 0.0435(11) Uani . . 1.000
    C C9 0.6703(6) 0.06607(17) 0.2091(2) 0.0411(10) Uani . . 1.000
    C C10 0.8471(6) 0.03455(19) 0.2618(2) 0.0522(12) Uani . . 1.000
    C C11 0.8457(7) 0.0313(2) 0.3538(2) 0.0573(14) Uani . . 1.000
    C C12 0.6657(8) 0.0583(2) 0.3943(3) 0.0628(14) Uani . . 1.000
    C C13 0.4908(8) 0.0895(2) 0.3432(3) 0.0635(16) Uani . . 1.000
    C C14 0.4917(6) 0.0931(2) 0.2520(3) 0.0537(12) Uani . . 1.000
    C C15 0.9185(9) 0.2641(2) -0.0979(3) 0.0863(19) Uani . . 1.000
    C C16 0.4445(7) 0.1432(3) -0.1647(3) 0.0733(16) Uani . . 1.000
    H H1 1.06744 0.06272 0.09092 0.0552 Uiso . . 1.000
    H H2 0.45212 0.21495 0.06361 0.0534 Uiso . . 1.000
    H H3 0.40178 0.34518 0.09602 0.0636 Uiso . . 1.000
    H H4 0.69192 0.41953 0.15824 0.0679 Uiso . . 1.000
    H H5 1.03397 0.36254 0.18933 0.0666 Uiso . . 1.000
    H H6 1.09151 0.23458 0.15143 0.0565 Uiso . . 1.000
    H H8A 0.51529 0.07819 0.08461 0.0520 Uiso . . 1.000
    H H8B 0.70402 0.01557 0.08879 0.0520 Uiso . . 1.000
    H H10 0.96854 0.01529 0.23501 0.0623 Uiso . . 1.000
    H H11 0.96685 0.01083 0.38820 0.0688 Uiso . . 1.000
    H H12 0.66330 0.05520 0.45591 0.0750 Uiso . . 1.000
    H H13 0.36975 0.10860 0.37031 0.0764 Uiso . . 1.000
    H H14 0.37005 0.11401 0.21825 0.0644 Uiso . . 1.000
    H H15A 1.04258 0.28789 -0.12280 0.1294 Uiso . . 1.000
    H H15B 0.90211 0.28613 -0.04020 0.1294 Uiso . . 1.000
    H H15C 0.78662 0.27362 -0.13644 0.1294 Uiso . . 1.000
    H H16A 0.29675 0.16336 -0.16523 0.1095 Uiso . . 1.000
    H H16B 0.43893 0.08928 -0.18277 0.1095 Uiso . . 1.000
    H H16C 0.52532 0.17277 -0.20525 0.1095 Uiso . . 1.000
loop_
    _atom_site_aniso_label
    _atom_site_aniso_U_11
    _atom_site_aniso_U_22
    _atom_site_aniso_U_33
    _atom_site_aniso_U_12
    _atom_site_aniso_U_13
    _atom_site_aniso_U_23
    P1 0.0398(5) 0.0398(5) 0.0458(5) 0.0101(4) 0.0066(4) -0.0001(4)
    O1 0.0323(13) 0.0371(12) 0.0669(15) 0.0059(10) -0.0053(11) -0.0040(11)
    O2 0.0693(17) 0.0495(15) 0.0533(14) 0.0195(13) 0.0007(12) -0.0048(11)
    O3 0.0681(18) 0.0571(17) 0.0766(17) 0.0082(13) 0.0295(14) 0.0097(13)
    O4 0.0503(15) 0.0781(17) 0.0450(14) 0.0233(13) -0.0034(11) -0.0082(12)
    C1 0.0363(18) 0.0357(17) 0.0389(17) 0.0016(14) 0.0064(14) 0.0009(13)
    C2 0.0339(19) 0.047(2) 0.053(2) 0.0006(15) 0.0075(14) -0.0066(15)
    C3 0.051(2) 0.051(2) 0.060(2) 0.0171(19) 0.0163(18) -0.0002(17)
    C4 0.071(3) 0.0351(19) 0.067(2) 0.0015(19) 0.024(2) -0.0090(17)
    C5 0.057(3) 0.041(2) 0.069(2) -0.0050(18) 0.0085(19) -0.0118(17)
    C6 0.0391(19) 0.042(2) 0.059(2) -0.0002(15) 0.0000(16) 0.0002(16)
    C7 0.0306(18) 0.0371(17) 0.0476(18) 0.0025(14) -0.0013(14) -0.0015(14)
    C8 0.0370(19) 0.0395(18) 0.053(2) -0.0038(14) -0.0009(15) 0.0002(15)
    C9 0.0426(19) 0.0294(16) 0.0501(19) -0.0046(14) -0.0022(16) -0.0009(14)
    C10 0.054(2) 0.048(2) 0.054(2) 0.0105(17) 0.0010(17) 0.0012(16)
    C11 0.063(3) 0.053(2) 0.054(2) 0.0051(19) -0.0051(19) 0.0080(18)
    C12 0.085(3) 0.059(2) 0.045(2) -0.010(2) 0.009(2) -0.0025(18)
    C13 0.062(3) 0.068(2) 0.063(3) 0.000(2) 0.019(2) -0.004(2)
    C14 0.041(2) 0.055(2) 0.065(2) -0.0028(16) 0.0034(18) 0.0010(17)
    C15 0.131(4) 0.050(3) 0.082(3) -0.005(3) 0.032(3) 0.010(2)
    C16 0.061(3) 0.098(3) 0.059(2) 0.012(2) -0.006(2) -0.001(2)
_geom_special_details
;
Bond distances, angles <i>etc</i>. have been calculated using the rounded
fractional coordinates. All su's are estimated from the variances of the
(full) variance-covariance matrix. The cell e.s.d.'s are taken into account in
the estimation of distances, angles and torsion angles
;
loop_
    _geom_bond_atom_site_label_1
    _geom_bond_atom_site_label_2
    _geom_bond_site_symmetry_1
    _geom_bond_site_symmetry_2
    _geom_bond_distance
    _geom_bond_publ_flag
    P1 O2 . . 1.457(2) no
    P1 O3 . . 1.554(3) no
    P1 O4 . . 1.567(3) no
    P1 C7 . . 1.845(3) no
    O1 C7 . . 1.418(4) no
    O3 C15 . . 1.437(4) no
    O4 C16 . . 1.420(5) no
    O1 H1 . . 0.8200 no
    C1 C6 . . 1.392(5) no
    C1 C7 . . 1.523(4) no
    C1 C2 . . 1.385(4) no
    C2 C3 . . 1.384(5) no
    C3 C4 . . 1.372(5) no
    C4 C5 . . 1.371(6) no
    C5 C6 . . 1.375(5) no
    C7 C8 . . 1.551(4) no
    C8 C9 . . 1.504(4) no
    C9 C14 . . 1.388(5) no
    C9 C10 . . 1.386(5) no
    C10 C11 . . 1.387(4) no
    C11 C12 . . 1.376(6) no
    C12 C13 . . 1.364(6) no
    C13 C14 . . 1.374(6) no
    C2 H2 . . 0.9300 no
    C3 H3 . . 0.9300 no
    C4 H4 . . 0.9300 no
    C5 H5 . . 0.9300 no
    C6 H6 . . 0.9300 no
    C8 H8A . . 0.9700 no
    C8 H8B . . 0.9700 no
    C10 H10 . . 0.9300 no
    C11 H11 . . 0.9300 no
    C12 H12 . . 0.9300 no
    C13 H13 . . 0.9300 no
    C14 H14 . . 0.9300 no
    C15 H15A . . 0.9600 no
    C15 H15B . . 0.9600 no
    C15 H15C . . 0.9600 no
    C16 H16A . . 0.9600 no
    C16 H16B . . 0.9600 no
    C16 H16C . . 0.9600 no
loop_
    _geom_contact_atom_site_label_1
    _geom_contact_atom_site_label_2
    _geom_contact_distance
    _geom_contact_site_symmetry_1
    _geom_contact_site_symmetry_2
    _geom_contact_publ_flag
    O1 O2 3.094(3) . . no
    O1 O3 3.045(4) . . no
    O1 C10 3.154(4) . . no
    O1 O2 2.710(3) . 3_755 no
    O2 O1 2.710(3) . 3_755 no
    O2 O1 3.094(3) . . no
    O3 C16 3.336(5) . 1_655 no
    O3 O1 3.045(4) . . no
    O4 C2 2.956(4) . . no
    O1 H14 2.5700 . 1_655 no
    O1 H6 2.3000 . . no
    O1 H10 2.7300 . . no
    O1 H8A 2.9100 . 1_655 no
    O2 H16B 2.8700 . . no
    O2 H8B 2.9100 . 3_755 no
    O2 H10 2.8000 . 3_755 no
    O2 H1 1.9000 . 3_755 no
    O2 H8B 2.8600 . . no
    O2 H1 2.8800 . . no
    O3 H16A 2.4700 . 1_655 no
    O4 H2 2.5200 . . no
    O4 H8A 2.7500 . . no
    O4 H15C 2.7500 . . no
    C1 C15 3.303(5) . . no
    C2 O4 2.956(4) . . no
    C2 C9 3.590(4) . . no
    C3 C16 3.574(5) . 4_555 no
    C4 C16 3.423(6) . 4_555 no
    C6 C15 3.572(5) . . no
    C9 C2 3.590(4) . . no
    C10 O1 3.154(4) . . no
    C11 C15 3.592(5) . 4_555 no
    C12 C15 3.399(5) . 4_555 no
    C15 C1 3.303(5) . . no
    C15 C11 3.592(5) . 4_554 no
    C15 C12 3.399(5) . 4_554 no
    C15 C6 3.572(5) . . no
    C16 O3 3.336(5) . 1_455 no
    C16 C3 3.574(5) . 4_554 no
    C16 C4 3.423(6) . 4_554 no
    C1 H15B 2.6400 . . no
    C2 H8A 2.8700 . . no
    C2 H15B 2.9700 . . no
    C3 H16C 2.8300 . 4_555 no
    C4 H16C 2.7000 . 4_555 no
    C6 H15B 2.7500 . . no
    C8 H16B 2.9900 . 3_655 no
    C8 H2 2.8900 . . no
    C9 H16B 2.7600 . 3_655 no
    C10 H16B 2.9200 . 3_655 no
    C10 H1 3.0400 . . no
    C11 H5 3.0600 . 2_745 no
    C12 H15C 3.0100 . 4_555 no
    C13 H15C 2.9500 . 4_555 no
    C16 H15C 3.0500 . . no
    H1 O2 2.8800 . . no
    H1 C10 3.0400 . . no
    H1 H8B 2.3500 . . no
    H1 H10 2.4400 . . no
    H1 O2 1.9000 . 3_755 no
    H2 O4 2.5200 . . no
    H2 C8 2.8900 . . no
    H2 H8A 2.3900 . . no
    H5 C11 3.0600 . 2_755 no
    H6 O1 2.3000 . . no
    H8A O1 2.9100 . 1_455 no
    H8A O4 2.7500 . . no
    H8A C2 2.8700 . . no
    H8A H2 2.3900 . . no
    H8A H14 2.3500 . . no
    H8B O2 2.8600 . . no
    H8B H1 2.3500 . . no
    H8B O2 2.9100 . 3_755 no
    H8B H16B 2.4900 . 3_655 no
    H10 O1 2.7300 . . no
    H10 H1 2.4400 . . no
    H10 O2 2.8000 . 3_755 no
    H14 O1 2.5700 . 1_455 no
    H14 H8A 2.3500 . . no
    H15B C1 2.6400 . . no
    H15B C2 2.9700 . . no
    H15B C6 2.7500 . . no
    H15C O4 2.7500 . . no
    H15C C16 3.0500 . . no
    H15C H16C 2.5000 . . no
    H15C C12 3.0100 . 4_554 no
    H15C C13 2.9500 . 4_554 no
    H16A O3 2.4700 . 1_455 no
    H16B O2 2.8700 . . no
    H16B C8 2.9900 . 3_655 no
    H16B C9 2.7600 . 3_655 no
    H16B C10 2.9200 . 3_655 no
    H16B H8B 2.4900 . 3_655 no
    H16C H15C 2.5000 . . no
    H16C C3 2.8300 . 4_554 no
    H16C C4 2.7000 . 4_554 no
loop_
    _geom_angle_atom_site_label_1
    _geom_angle_atom_site_label_2
    _geom_angle_atom_site_label_3
    _geom_angle_site_symmetry_1
    _geom_angle_site_symmetry_2
    _geom_angle_site_symmetry_3
    _geom_angle
    _geom_angle_publ_flag
    O2 P1 O3 . . . 108.65(15) no
    O2 P1 O4 . . . 114.93(14) no
    O2 P1 C7 . . . 113.24(14) no
    O3 P1 O4 . . . 108.19(15) no
    O3 P1 C7 . . . 108.47(14) no
    O4 P1 C7 . . . 103.05(13) no
    P1 O3 C15 . . . 126.2(3) no
    P1 O4 C16 . . . 123.3(2) no
    C7 O1 H1 . . . 109.00 no
    C2 C1 C6 . . . 118.1(3) no
    C6 C1 C7 . . . 120.3(3) no
    C2 C1 C7 . . . 121.6(3) no
    C1 C2 C3 . . . 120.4(3) no
    C2 C3 C4 . . . 120.8(3) no
    C3 C4 C5 . . . 119.3(3) no
    C4 C5 C6 . . . 120.6(4) no
    C1 C6 C5 . . . 120.8(3) no
    P1 C7 C1 . . . 110.6(2) no
    P1 C7 C8 . . . 108.9(2) no
    O1 C7 C1 . . . 108.2(2) no
    O1 C7 C8 . . . 111.7(2) no
    C1 C7 C8 . . . 112.8(2) no
    P1 C7 O1 . . . 104.4(2) no
    C7 C8 C9 . . . 114.9(3) no
    C8 C9 C10 . . . 121.7(3) no
    C10 C9 C14 . . . 117.4(3) no
    C8 C9 C14 . . . 120.9(3) no
    C9 C10 C11 . . . 121.0(3) no
    C10 C11 C12 . . . 120.2(4) no
    C11 C12 C13 . . . 119.3(4) no
    C12 C13 C14 . . . 120.7(4) no
    C9 C14 C13 . . . 121.4(4) no
    C1 C2 H2 . . . 120.00 no
    C3 C2 H2 . . . 120.00 no
    C2 C3 H3 . . . 120.00 no
    C4 C3 H3 . . . 120.00 no
    C3 C4 H4 . . . 120.00 no
    C5 C4 H4 . . . 120.00 no
    C4 C5 H5 . . . 120.00 no
    C6 C5 H5 . . . 120.00 no
    C1 C6 H6 . . . 120.00 no
    C5 C6 H6 . . . 120.00 no
    C7 C8 H8A . . . 109.00 no
    C7 C8 H8B . . . 109.00 no
    C9 C8 H8A . . . 109.00 no
    C9 C8 H8B . . . 109.00 no
    H8A C8 H8B . . . 108.00 no
    C9 C10 H10 . . . 119.00 no
    C11 C10 H10 . . . 120.00 no
    C10 C11 H11 . . . 120.00 no
    C12 C11 H11 . . . 120.00 no
    C11 C12 H12 . . . 120.00 no
    C13 C12 H12 . . . 120.00 no
    C12 C13 H13 . . . 120.00 no
    C14 C13 H13 . . . 120.00 no
    C9 C14 H14 . . . 119.00 no
    C13 C14 H14 . . . 119.00 no
    O3 C15 H15A . . . 109.00 no
    O3 C15 H15B . . . 109.00 no
    O3 C15 H15C . . . 109.00 no
    H15A C15 H15B . . . 109.00 no
    H15A C15 H15C . . . 109.00 no
    H15B C15 H15C . . . 109.00 no
    O4 C16 H16A . . . 110.00 no
    O4 C16 H16B . . . 109.00 no
    O4 C16 H16C . . . 110.00 no
    H16A C16 H16B . . . 109.00 no
    H16A C16 H16C . . . 110.00 no
    H16B C16 H16C . . . 109.00 no
loop_
    _geom_torsion_atom_site_label_1
    _geom_torsion_atom_site_label_2
    _geom_torsion_atom_site_label_3
    _geom_torsion_atom_site_label_4
    _geom_torsion_site_symmetry_1
    _geom_torsion_site_symmetry_2
    _geom_torsion_site_symmetry_3
    _geom_torsion_site_symmetry_4
    _geom_torsion
    _geom_torsion_publ_flag
    O2 P1 O3 C15 . . . . 158.6(3) no
    O4 P1 O3 C15 . . . . 33.2(3) no
    C7 P1 O3 C15 . . . . -77.9(3) no
    O2 P1 O4 C16 . . . . -47.0(3) no
    O3 P1 O4 C16 . . . . 74.6(3) no
    C7 P1 O4 C16 . . . . -170.7(3) no
    O2 P1 C7 O1 . . . . 60.7(2) no
    O2 P1 C7 C1 . . . . 176.8(2) no
    O2 P1 C7 C8 . . . . -58.8(2) no
    O3 P1 C7 O1 . . . . -60.0(2) no
    O3 P1 C7 C1 . . . . 56.1(2) no
    O3 P1 C7 C8 . . . . -179.5(2) no
    O4 P1 C7 O1 . . . . -174.51(18) no
    O4 P1 C7 C1 . . . . -58.4(2) no
    O4 P1 C7 C8 . . . . 66.0(2) no
    C6 C1 C2 C3 . . . . 3.4(4) no
    C7 C1 C2 C3 . . . . -174.4(3) no
    C2 C1 C6 C5 . . . . -1.8(5) no
    C7 C1 C6 C5 . . . . 176.0(3) no
    C2 C1 C7 P1 . . . . 67.1(3) no
    C2 C1 C7 O1 . . . . -179.1(3) no
    C2 C1 C7 C8 . . . . -55.0(4) no
    C6 C1 C7 P1 . . . . -110.6(3) no
    C6 C1 C7 O1 . . . . 3.2(4) no
    C6 C1 C7 C8 . . . . 127.3(3) no
    C1 C2 C3 C4 . . . . -2.3(5) no
    C2 C3 C4 C5 . . . . -0.5(6) no
    C3 C4 C5 C6 . . . . 2.1(6) no
    C4 C5 C6 C1 . . . . -0.9(6) no
    P1 C7 C8 C9 . . . . 180.0(2) no
    O1 C7 C8 C9 . . . . 65.2(3) no
    C1 C7 C8 C9 . . . . -56.9(3) no
    C7 C8 C9 C10 . . . . -73.5(4) no
    C7 C8 C9 C14 . . . . 109.9(3) no
    C8 C9 C10 C11 . . . . -177.6(3) no
    C14 C9 C10 C11 . . . . -0.8(5) no
    C8 C9 C14 C13 . . . . 177.4(3) no
    C10 C9 C14 C13 . . . . 0.6(5) no
    C9 C10 C11 C12 . . . . 1.1(5) no
    C10 C11 C12 C13 . . . . -1.2(5) no
    C11 C12 C13 C14 . . . . 1.0(6) no
    C12 C13 C14 C9 . . . . -0.7(6) no
loop_
    _geom_hbond_atom_site_label_D
    _geom_hbond_atom_site_label_H
    _geom_hbond_atom_site_label_A
    _geom_hbond_site_symmetry_A
    _geom_hbond_distance_DH
    _geom_hbond_distance_HA
    _geom_hbond_distance_DA
    _geom_hbond_angle_DHA
    _geom_hbond_publ_flag
    O1 H1 O2 3_755 0.8200 1.9000 2.710(3) 172.00 yes
    C2 H2 O4 . 0.9300 2.5200 2.956(4) 109.00 yes
    C6 H6 O1 . 0.9300 2.3000 2.671(4) 103.00 yes
    C14 H14 O1 1_455 0.9300 2.5700 3.432(5) 154.00 yes
    C16 H16A O3 1_455 0.9600 2.4700 3.336(5) 149.00 yes
    C15 H15B CgA . 0.9600 2.7200 3.608(5) 154.00 yes
