# Supplementary material for: Dimethyl (1-hydr­oxy-1,2-diphenyl­ethyl)phospho­nate
Source: Acta Crystallogr Sect E Struct Rep Online. 2009 Feb 6;65(Pt 3):o481. doi: 10.1107/S1600536809004036 (PMC2968507; doi:10.1107/S1600536809004036)
Supplement: Supplementary file 2 [file e-65-0o481-Isup2.hkl]

#
# h,k,l, Fc-squared, Fo-squared, sigma(Fo-squared) and status flag
#
data_I
_shelx_title ' ncan6  '
_shelx_refln_list_code          4
_shelx_F_calc_maximum      179.06
_exptl_crystal_F_000       648.00
_reflns_d_resolution_high  0.8074
 
loop_
 _symmetry_equiv_pos_as_xyz
 'x, y, z'
 '-x, y+1/2, -z+1/2'
 '-x, -y, -z'
 'x, -y-1/2, z-1/2'
 
_cell_length_a     6.0670
_cell_length_b    17.0960
_cell_length_c    15.0502
_cell_angle_alpha  90.000
_cell_angle_beta   95.002
_cell_angle_gamma  90.000
 
_shelx_F_squared_multiplier     1.000
 
loop_
 _refln_index_h
 _refln_index_k
 _refln_index_l
 _refln_F_squared_calc
 _refln_F_squared_meas
 _refln_F_squared_sigma
 _refln_observed_status
   1   0   0      165.87      194.76      5.93 o
   2   0   0     1919.96     1620.45   1024.98 o
   3   0   0     2014.83     1700.89    890.38 o
   4   0   0      264.89      303.76      9.58 o
   5   0   0       95.01      112.78     10.35 o
   6   0   0      123.04      129.55     18.77 o
   7   0   0      115.76      105.98     23.41 o
   1   1   0    23443.66    28342.82     92.55 o
   2   1   0     1288.61     1560.66     70.09 o
   3   1   0       85.12       95.70      8.80 o
   4   1   0      336.71      375.50     12.59 o
   5   1   0      100.74      104.96     10.75 o
   6   1   0       71.72       81.82     17.18 o
   7   1   0       60.19       21.95     39.45 o
   0   2   0       49.06       39.18      4.07 o
   1   2   0      429.72      412.69     12.18 o
   2   2   0     3668.21     4755.18    300.07 o
   3   2   0       55.96       70.91      8.63 o
   4   2   0      310.36      289.56      9.78 o
   5   2   0       77.36       87.10     10.26 o
   6   2   0      387.50      360.64     21.35 o
   7   2   0        0.08       42.53     41.39 o
   1   3   0     7235.64     8334.20     59.31 o
   2   3   0       12.46       27.27      9.92 o
   3   3   0     2371.69     3028.85    518.45 o
   4   3   0      284.82      365.88     10.04 o
   5   3   0     1176.54     1147.21     31.31 o
   6   3   0        0.69        5.06     20.78 o
   7   3   0       13.48       11.30     60.99 o
   0   4   0     7777.97     7061.54     52.49 o
   1   4   0     3196.91     3653.57     43.80 o
   2   4   0        6.21        5.28     13.12 o
   3   4   0      439.04      533.65     55.41 o
   4   4   0      645.09      708.85     21.95 o
   5   4   0       50.17        9.83     29.42 o
   6   4   0       25.38       33.46     29.92 o
   7   4   0      117.70      148.69     20.41 o
   1   5   0     1778.25     2116.18     36.78 o
   2   5   0       69.50       88.27      7.28 o
   3   5   0      414.67      521.60     75.33 o
   4   5   0      396.67      392.64     11.88 o
   5   5   0      194.76      195.45     11.53 o
   6   5   0       15.25        7.62     59.35 o
   7   5   0        0.49       21.02     37.35 o
   0   6   0     1360.03     1435.92     31.25 o
   1   6   0      294.11      300.29      9.09 o
   2   6   0        7.67        0.99     27.14 o
   3   6   0      215.02      218.45      7.76 o
   4   6   0       17.14       26.88      8.03 o
   5   6   0       16.53       11.55     20.89 o
   6   6   0       37.25       29.95     15.04 o
   1   7   0      245.51      309.89      9.24 o
   2   7   0      197.54      244.68     12.90 o
   3   7   0     1403.04     1366.71     37.87 o
   4   7   0      325.81      340.98     12.00 o
   5   7   0       10.88       18.36     12.21 o
   6   7   0      104.29      123.92     16.41 o
   0   8   0      697.84      766.52     20.06 o
   1   8   0      493.46      510.25     17.50 o
   2   8   0       87.21       97.17      8.13 o
   3   8   0      708.01      743.86     21.13 o
   4   8   0      235.14      237.69     10.79 o
   5   8   0      520.38      517.05     20.45 o
   6   8   0       37.59       33.32     16.01 o
   1   9   0     1543.16     1754.90     42.92 o
   2   9   0     1043.59     1018.98     22.33 o
   3   9   0        7.23        9.91     15.26 o
   4   9   0      546.42      500.70     13.98 o
   5   9   0        0.36        1.79    169.57 o
   6   9   0        0.27       12.86     35.45 o
   0  10   0     1079.84     1095.34     30.60 o
   1  10   0       27.64       23.50      4.72 o
   2  10   0        8.58        3.33     26.44 o
   3  10   0        4.04        0.19    118.08 o
   4  10   0      553.01      504.62     15.72 o
   5  10   0       16.65       24.48     12.61 o
   6  10   0        0.19        6.69     78.99 o
   1  11   0       99.63       97.66      5.93 o
   2  11   0      841.62      779.03     22.32 o
   3  11   0     1611.90     1492.33     31.85 o
   4  11   0     1009.07     1035.80     28.15 o
   5  11   0       34.18       49.83     13.23 o
   6  11   0       47.76       73.89     17.40 o
   0  12   0      443.39      476.40     14.73 o
   1  12   0      595.51      570.64     15.52 o
   2  12   0     2434.28     2286.14     52.57 o
   3  12   0      575.30      494.57     15.00 o
   4  12   0        0.91       10.88     11.87 o
   5  12   0      247.16      238.08     18.12 o
   1  13   0      516.69      511.94     13.57 o
   2  13   0       10.20       13.86     15.82 o
   3  13   0      452.68      377.92     12.14 o
   4  13   0        6.61        3.65     70.73 o
   5  13   0      104.09       78.47     16.60 o
   0  14   0      428.27      399.10     11.48 o
   1  14   0      674.63      606.40     17.23 o
   2  14   0      233.49      189.56      9.98 o
   3  14   0       99.20       98.90     12.92 o
   4  14   0        8.15       10.31     12.44 o
   5  14   0       21.12        9.07     61.54 o
   1  15   0      348.15      329.09     10.88 o
   2  15   0       56.71       53.05     12.19 o
   3  15   0        1.21        7.35     31.17 o
   4  15   0       74.17       92.31     14.88 o
   0  16   0      431.92      464.48     18.31 o
   1  16   0       16.65       62.94     27.36 o
   2  16   0      126.56      122.81     13.85 o
   3  16   0       77.23       87.80     13.81 o
   4  16   0        0.96       46.36     29.43 o
   1  17   0       80.20       74.75     12.31 o
   2  17   0       22.64        3.90     77.42 o
   3  17   0        0.02        1.59     54.29 o
   4  17   0        8.07        1.75     57.19 o
   0  18   0       11.88        7.83     34.41 o
   1  18   0       38.96        6.00     62.94 o
   2  18   0       19.39        6.31     61.82 o
   3  18   0       32.59        4.51     95.82 o
   1  19   0      124.18      139.10     16.80 o
   2  19   0       11.27       17.94     27.09 o
   0  20   0      108.31      122.26     16.85 o
   1  20   0       13.80       48.43     34.60 o
  -7   1   1       57.95       57.51     20.28 o
  -6   1   1       45.16       45.35     16.49 o
  -5   1   1     1387.53     1552.78     34.46 o
  -4   1   1       17.95       17.52      7.43 o
  -3   1   1      206.22      247.03     36.13 o
  -2   1   1       17.41       11.46     13.62 o
  -1   1   1       34.29       59.62      5.40 o
   1   1   1     4001.98     4565.19     40.52 o
   2   1   1      899.26      950.00    124.77 o
   3   1   1      686.24      786.02    119.79 o
   4   1   1       59.58       71.97      7.42 o
   5   1   1        2.67        1.05    185.10 o
   6   1   1        0.10        5.46     83.12 o
   7   1   1       23.94       15.88     55.60 o
  -7   2   1        3.52        4.41    178.43 o
  -6   2   1      591.64      648.96     23.55 o
  -5   2   1      172.71      165.60     12.22 o
  -4   2   1     1787.37     2110.44     47.06 o
  -3   2   1      297.08      412.19     74.07 o
  -2   2   1      487.71      573.63     64.63 o
  -1   2   1     2283.41     2408.40     30.66 o
   0   2   1       33.51       29.00      4.44 o
   1   2   1     4549.09     5406.03     45.93 o
   2   2   1      531.73      690.34     17.07 o
   3   2   1      921.21     1089.56    127.02 o
   4   2   1     1235.10     1405.78     40.29 o
   5   2   1        4.42        5.34     38.02 o
   6   2   1        1.26       29.67     29.95 o
   7   2   1       79.15       87.34     19.62 o
  -7   3   1        0.34        2.80     64.35 o
  -6   3   1        0.20        7.22     59.89 o
  -5   3   1      600.94      598.43     17.73 o
  -4   3   1      506.51      562.91     16.60 o
  -3   3   1        2.83        4.46     17.83 o
  -2   3   1      127.78      138.81      8.24 o
  -1   3   1     4209.81     4228.90     42.25 o
   0   3   1     5414.14     4757.96    503.29 o
   1   3   1     1192.84     1338.22     27.42 o
   2   3   1      144.27      157.35      7.84 o
   3   3   1     1152.51     1447.31    121.68 o
   4   3   1        3.99        7.28      6.74 o
   5   3   1      257.10      264.61     11.79 o
   6   3   1        1.07       33.75     31.79 o
   7   3   1       77.15       99.65     20.70 o
  -7   4   1        2.18       22.66     36.63 o
  -6   4   1        7.76       12.86     34.00 o
  -5   4   1      422.74      395.61     13.42 o
  -4   4   1        6.97        9.52      7.02 o
  -3   4   1       15.85       47.39      8.08 o
  -2   4   1     1372.80     1644.68    180.38 o
  -1   4   1      743.59      855.44     24.12 o
   0   4   1    16202.81    14230.18   1377.11 o
   1   4   1     1221.01     1399.23     29.91 o
   2   4   1     1298.52     1566.59     34.62 o
   3   4   1      118.84      125.31     32.45 o
   4   4   1        9.30        9.76     18.58 o
   5   4   1       31.00       50.36      9.75 o
   6   4   1      192.07      198.61     17.96 o
   7   4   1        5.44       21.14     35.61 o
  -7   5   1       38.15       21.37     18.60 o
  -6   5   1       44.37       36.72     14.38 o
  -5   5   1      194.30      205.72     11.83 o
  -4   5   1       51.03       46.19      8.49 o
  -3   5   1      758.78      865.70    144.10 o
  -2   5   1      129.14      130.97      9.15 o
  -1   5   1     2130.42     2097.83     36.62 o
   0   5   1     2317.78     1957.21    202.30 o
   1   5   1       27.33       30.50      6.35 o
   2   5   1      514.96      558.17     17.12 o
   3   5   1       10.02        9.52      5.40 o
   4   5   1      109.38      153.61      9.29 o
   5   5   1       19.71        0.90     44.84 o
   6   5   1        0.00        3.85     97.55 o
   7   5   1       36.32       52.87     18.53 o
  -6   6   1       20.45        2.89     41.59 o
  -5   6   1       40.88       40.76      9.41 o
  -4   6   1      682.27      763.76     24.17 o
  -3   6   1      102.79      102.92      6.34 o
  -2   6   1     1934.45     2088.69    197.56 o
  -1   6   1     1118.24     1022.18     20.77 o
   0   6   1     3048.19     3006.88    189.09 o
   1   6   1       54.46       35.96      6.74 o
   2   6   1      632.82      808.59     81.71 o
   3   6   1      272.76      274.04      7.86 o
   4   6   1     1001.90     1033.39     26.51 o
   5   6   1        0.64       24.60     19.95 o
   6   6   1       45.40       49.30     15.09 o
  -6   7   1       22.80        1.99    220.80 o
  -5   7   1       38.66       11.30     29.04 o
  -4   7   1      165.89      176.38      9.96 o
  -3   7   1      897.52      943.08     22.25 o
  -2   7   1       78.35       90.87     14.29 o
  -1   7   1      734.13      822.87     20.07 o
   0   7   1      586.97      562.31     81.18 o
   1   7   1     1559.42     1663.99     38.73 o
   2   7   1      515.78      514.21     54.96 o
   3   7   1      209.46      205.72      7.53 o
   4   7   1       10.84        5.00     32.37 o
   5   7   1      115.22      142.96     14.94 o
   6   7   1        0.85       24.60     29.25 o
  -6   8   1        1.02        2.56     38.68 o
  -5   8   1       40.15       51.79     12.23 o
  -4   8   1       29.05        0.00     35.88 o
  -3   8   1      507.38      487.92     14.90 o
  -2   8   1      402.22      459.75     18.72 o
  -1   8   1      310.24      305.07      9.60 o
   0   8   1     2853.53     3077.17     97.03 o
   1   8   1      892.04      802.92     21.24 o
   2   8   1     1445.43     1462.55     35.36 o
   3   8   1      161.57      181.73      7.41 o
   4   8   1      260.63      223.65     10.84 o
   5   8   1       28.45       15.59     27.33 o
   6   8   1        4.40        4.20     96.86 o
  -6   9   1        0.24       14.90     26.14 o
  -5   9   1      104.20      126.44     14.33 o
  -4   9   1      409.31      359.69     12.32 o
  -3   9   1      508.78      476.95     15.28 o
  -2   9   1     1153.75     1164.20     34.10 o
  -1   9   1      272.89      221.79      8.93 o
   0   9   1      607.59      678.57     20.18 o
   1   9   1       46.45       44.01      7.13 o
   2   9   1       23.24       29.67      5.04 o
   3   9   1       31.98       28.33      7.05 o
   4   9   1       10.51        6.50     25.00 o
   5   9   1      325.80      336.39     17.87 o
   6   9   1       25.97        6.56     68.67 o
  -6  10   1        2.13       15.49     28.22 o
  -5  10   1        3.50        6.88     11.87 o
  -4  10   1     1396.02     1265.20     30.22 o
  -3  10   1      819.50      743.18     23.16 o
  -2  10   1      633.13      674.67     20.12 o
  -1  10   1     2390.66     2312.50     44.46 o
   0  10   1       50.61       48.95      9.97 o
   1  10   1       40.74       54.52      5.17 o
   2  10   1        7.54        0.28     46.76 o
   3  10   1      138.08      132.98      8.64 o
   4  10   1      625.74      589.29     19.41 o
   5  10   1        7.21        2.32     32.17 o
   6  10   1      124.51       94.72     18.00 o
  -6  11   1       38.33       11.46     46.51 o
  -5  11   1       23.78       59.62     27.01 o
  -4  11   1        2.88       14.62     10.79 o
  -3  11   1     1787.02     1768.54     48.34 o
  -2  11   1       95.43       97.17      7.39 o
  -1  11   1      458.35      454.83     13.86 o
   0  11   1      356.74      352.15     10.32 o
   1  11   1       74.33       61.95      5.31 o
   2  11   1       23.16       25.10      6.26 o
   3  11   1      359.27      338.68     11.50 o
   4  11   1        0.28        0.83     86.05 o
   5  11   1       78.88       84.56     14.25 o
   6  11   1        5.62        0.00     22.93 o
  -5  12   1        3.40        0.00     40.01 o
  -4  12   1       38.00       20.23     12.59 o
  -3  12   1      403.39      333.64     11.87 o
  -2  12   1      246.12      216.24      9.19 o
  -1  12   1       23.17       14.81      6.63 o
   0  12   1        4.26        3.42     24.65 o
   1  12   1        0.12        8.11     12.46 o
   2  12   1       46.30       38.56      7.14 o
   3  12   1        5.50        1.10    113.14 o
   4  12   1        2.10       14.05     23.70 o
   5  12   1        4.63       16.59     25.55 o
  -5  13   1      136.31      113.58     17.04 o
  -4  13   1       88.31       74.96     13.41 o
  -3  13   1      100.80       88.98      8.96 o
  -2  13   1      200.58      207.51      9.72 o
  -1  13   1     1388.36     1254.56     29.21 o
   0  13   1      744.66      741.82     22.46 o
   1  13   1      430.46      408.14     11.61 o
   2  13   1       12.44       19.78      7.34 o
   3  13   1       39.32       25.10      7.89 o
   4  13   1        9.82       18.58     24.23 o
   5  13   1       55.55       74.96     14.93 o
  -5  14   1       12.23        8.40     14.70 o
  -4  14   1      269.24      272.39     17.32 o
  -3  14   1       27.28       17.52     11.29 o
  -2  14   1      452.06      426.51     12.39 o
  -1  14   1      553.67      507.99     16.33 o
   0  14   1       39.91       45.85      7.11 o
   1  14   1      295.33      264.61     10.16 o
   2  14   1      487.34      450.05     13.78 o
   3  14   1      296.68      310.33     16.29 o
   4  14   1       16.43       24.85     12.71 o
   5  14   1        2.41        9.14     48.96 o
  -5  15   1        0.00       16.59     14.66 o
  -4  15   1       71.96       66.97     15.13 o
  -3  15   1      213.36      220.30     15.95 o
  -2  15   1        8.95        3.33     73.43 o
  -1  15   1        0.08        0.46     43.43 o
   0  15   1      215.81      195.80     19.58 o
   1  15   1       53.67       57.70      7.21 o
   2  15   1      105.80      122.53     12.17 o
   3  15   1       12.28       22.19     23.07 o
   4  15   1       21.98        7.35     12.94 o
  -4  16   1       29.34       48.95     14.16 o
  -3  16   1       29.76       28.19     13.27 o
  -2  16   1        2.86        5.40     11.15 o
  -1  16   1        0.02       22.07     24.18 o
   0  16   1       23.63        8.26     20.46 o
   1  16   1        6.30       22.30     10.38 o
   2  16   1        5.76       13.13     11.32 o
   3  16   1      100.18       94.48     14.33 o
   4  16   1       29.23       17.83     27.54 o
  -4  17   1        5.34       65.34     29.89 o
  -3  17   1        6.20       31.61     28.52 o
  -2  17   1       11.13       11.63     24.13 o
  -1  17   1      128.46      107.53     13.99 o
   0  17   1      118.54      116.25     14.28 o
   1  17   1        5.88       31.47     24.95 o
   2  17   1      387.60      396.61     19.41 o
   3  17   1       26.09       12.77     34.20 o
   4  17   1       21.08       35.52     13.70 o
  -3  18   1        4.12       29.27     27.98 o
  -2  18   1        0.79        6.31     42.97 o
  -1  18   1       16.36        6.00     47.00 o
   0  18   1       17.92       11.89     32.37 o
   1  18   1      105.83      116.79     14.85 o
   2  18   1       25.79        6.31     62.38 o
   3  18   1      102.89       87.10     15.39 o
  -2  19   1       28.03        0.56    184.62 o
  -1  19   1        1.06       10.71     28.10 o
   0  19   1        7.59        9.60     48.71 o
   1  19   1        2.65       99.40     32.39 o
   2  19   1        0.69       18.15     27.04 o
  -1  20   1       24.90        9.22     14.34 o
   0  20   1       10.56       15.98     53.51 o
   1  20   1       40.76       48.78     34.90 o
  -7   0   2       13.86       11.04     92.39 o
  -6   0   2       41.03       35.96     19.48 o
  -5   0   2      567.58      631.89     20.10 o
  -4   0   2       15.82       25.10      7.26 o
  -3   0   2        2.81        0.58     62.10 o
  -2   0   2     2790.03     1612.42   1673.62 o
   0   0   2     1662.11     1660.94     71.28 o
   1   0   2     1015.47      977.15     22.65 o
   2   0   2     9941.71    11169.24    541.36 o
   3   0   2      684.75      805.04     62.39 o
   4   0   2      116.48      112.78      7.43 o
   5   0   2      783.06      808.59     25.58 o
   6   0   2      204.61      169.16     17.87 o
   7   0   2       16.16        4.51    169.57 o
  -7   1   2       18.71        8.47     23.61 o
  -6   1   2        0.00       13.77     15.21 o
  -5   1   2       12.22        1.08    278.20 o
  -4   1   2      836.82     1004.68     23.76 o
  -3   1   2      430.20      315.19     88.28 o
  -2   1   2        6.80       24.98     24.23 o
   0   1   2      423.97      384.27     21.55 o
   1   1   2     1417.02     1488.47     26.99 o
   2   1   2       72.16       77.36      7.25 o
   3   1   2      382.08      392.64     30.20 o
   4   1   2      790.93      822.87     23.65 o
   5   1   2       99.36      100.40      9.76 o
   6   1   2       61.78       41.72     16.14 o
   7   1   2       19.51        9.29     75.26 o
  -7   2   2        0.25       43.35     39.32 o
  -6   2   2        0.99       66.76     32.67 o
  -5   2   2       30.16       38.71     10.73 o
  -4   2   2      325.50      410.16     10.63 o
  -3   2   2      230.96      270.33     11.09 o
  -2   2   2      127.78      178.38     22.69 o
  -1   2   2     3275.17     2676.68     33.61 o
   0   2   2     2586.67     2298.10    201.24 o
   1   2   2     1065.82     1166.76     26.46 o
   2   2   2     1401.76     1614.42     34.14 o
   3   2   2        2.53        1.75    130.68 o
   4   2   2      228.82      243.51      8.97 o
   5   2   2       31.72        6.56     32.77 o
   6   2   2       21.92        1.89    264.81 o
   7   2   2        7.55        9.37     21.43 o
  -7   3   2       15.56        9.91     18.72 o
  -6   3   2       89.36       12.50     48.46 o
  -5   3   2      106.58      128.41     10.76 o
  -4   3   2      834.89      916.42     24.21 o
  -3   3   2     1279.67     1827.87    308.74 o
  -2   3   2       16.19       45.18      7.05 o
  -1   3   2     3736.40     3317.32     40.30 o
   0   3   2     2758.62     2475.07    215.06 o
   1   3   2      801.99      859.83     24.91 o
   2   3   2       44.08       79.13      7.11 o
   3   3   2     3674.72     4560.13    499.46 o
   4   3   2      210.88      220.67      9.65 o
   5   3   2      171.65      168.18     11.02 o
   6   3   2        1.95       13.40     31.37 o
   7   3   2        2.17        4.73    155.17 o
  -7   4   2        3.76       38.25     37.09 o
  -6   4   2      373.84      382.31     20.52 o
  -5   4   2     1522.78     1500.06     33.87 o
  -4   4   2        2.11        9.60     17.65 o
  -3   4   2      167.26      175.06     28.10 o
  -2   4   2     1092.42     1291.11     47.59 o
  -1   4   2     1075.18      929.32     25.90 o
   0   4   2      679.57      592.94     38.33 o
   1   4   2     2728.01     3250.02     44.16 o
   2   4   2      713.93      812.15     19.94 o
   3   4   2      495.01      674.03     75.25 o
   4   4   2       25.98       22.66      7.49 o
   5   4   2       10.35       15.78     20.05 o
   6   4   2      131.62      111.45     17.41 o
   7   4   2       53.98       45.01     20.45 o
  -7   5   2       93.13       84.79     20.94 o
  -6   5   2       70.70       61.36     15.46 o
  -5   5   2      170.88      171.44     11.12 o
  -4   5   2      855.50      915.66     24.95 o
  -3   5   2      247.38      280.70      8.79 o
  -2   5   2      191.00      211.96     15.63 o
  -1   5   2     5157.08     5281.82     58.11 o
   0   5   2        6.71       23.26      5.54 o
   1   5   2      221.30      289.14      8.92 o
   2   5   2      696.12      910.37     21.11 o
   3   5   2       54.87       79.35      6.23 o
   4   5   2        9.21       27.80      7.25 o
   5   5   2       75.78       62.74      9.70 o
   6   5   2        0.60       17.94     29.53 o
  -6   6   2       61.97       50.01     15.73 o
  -5   6   2       48.32       55.08      9.83 o
  -4   6   2        9.19        8.47     19.98 o
  -3   6   2       24.38        6.69     15.95 o
  -2   6   2       24.23       43.19      7.06 o
  -1   6   2      556.18      511.94     15.83 o
   0   6   2       41.22       67.58      6.78 o
   1   6   2      815.86     1004.68     30.10 o
   2   6   2     1021.08     1264.32     47.09 o
   3   6   2       65.23       67.99      5.98 o
   4   6   2       64.57       58.85      8.24 o
   5   6   2       19.70       12.41     12.77 o
   6   6   2       21.74       60.20     14.73 o
  -6   7   2       13.56        1.99     55.33 o
  -5   7   2        0.04        2.44     26.98 o
  -4   7   2      815.31      828.61     25.17 o
  -3   7   2       38.23       39.97      5.84 o
  -2   7   2      807.27      943.08    115.10 o
  -1   7   2     4828.22     5305.46     65.52 o
   0   7   2     1882.75     2039.87     40.63 o
   1   7   2      152.67      205.00      8.94 o
   2   7   2       20.16       24.11      6.99 o
   3   7   2      587.96      659.83     19.90 o
   4   7   2      100.17       95.94      8.81 o
   5   7   2       30.78       19.67     12.19 o
   6   7   2        7.03       29.27     15.00 o
  -6   8   2       73.78       62.15     16.94 o
  -5   8   2      135.59      130.69     14.85 o
  -4   8   2        1.74       10.63      7.74 o
  -3   8   2      742.20      739.78     21.75 o
  -2   8   2      217.69      281.54      7.55 o
  -1   8   2       34.07        2.52     46.03 o
   0   8   2      974.51     1016.59     22.31 o
   1   8   2       12.38        6.18     17.09 o
   2   8   2      504.41      519.89     15.95 o
   3   8   2       38.03       49.30      5.97 o
   4   8   2       40.17       39.65      8.34 o
   5   8   2       67.54       85.02     13.82 o
   6   8   2        5.64       10.71     45.32 o
  -6   9   2        3.98       14.81     28.46 o
  -5   9   2       18.72        4.84     17.83 o
  -4   9   2       63.33       71.97      8.27 o
  -3   9   2      330.91      310.33     10.56 o
  -2   9   2      139.77      145.06      6.62 o
  -1   9   2      376.78      463.94     14.53 o
   0   9   2      276.01      273.63      9.51 o
   1   9   2       47.78       56.19      7.12 o
   2   9   2      296.46      279.03      8.77 o
   3   9   2      401.00      373.08     10.62 o
   4   9   2      217.15      195.45      9.78 o
   5   9   2       14.66       46.19     11.21 o
   6   9   2       60.38       16.08     17.14 o
  -6  10   2       10.86        4.41    116.55 o
  -5  10   2      166.72      194.41     15.33 o
  -4  10   2      191.66      164.64      9.94 o
  -3  10   2      231.48      232.71      9.53 o
  -2  10   2      241.08      238.46      7.72 o
  -1  10   2      299.70      325.03      9.01 o
   0  10   2        0.32        1.82     32.97 o
   1  10   2      466.73      492.35     13.31 o
   2  10   2       69.87       76.49      6.12 o
   3  10   2        3.27       15.49      6.69 o
   4  10   2      111.45       87.34      9.34 o
   5  10   2       43.82       35.22     12.90 o
   6  10   2       60.14       70.07     16.73 o
  -6  11   2       32.63       32.03     33.52 o
  -5  11   2       17.66       15.39     28.82 o
  -4  11   2        0.04        6.50     28.85 o
  -3  11   2      182.62      161.45      9.52 o
  -2  11   2      260.42      247.81      9.44 o
  -1  11   2      261.22      291.69      8.11 o
   0  11   2      169.66      184.10      6.78 o
   1  11   2      273.34      268.28      8.19 o
   2  11   2       10.05       11.13     14.17 o
   3  11   2      362.23      354.03     11.28 o
   4  11   2       73.61       87.34     12.61 o
   5  11   2        3.65       26.11     27.32 o
   6  11   2       90.50      143.26     17.65 o
  -5  12   2       54.59       52.33     14.46 o
  -4  12   2       10.07        4.30     15.25 o
  -3  12   2       10.38        5.52     22.93 o
  -2  12   2        3.17       17.10      6.20 o
  -1  12   2      484.70      458.04     14.97 o
   0  12   2      650.30      608.86     19.73 o
   1  12   2       95.94       81.82      7.01 o
   2  12   2      409.25      380.84     13.17 o
   3  12   2      602.42      558.76     17.72 o
   4  12   2      121.37      134.14     14.47 o
   5  12   2       17.77        2.64     38.68 o
  -5  13   2       23.88        4.25     77.73 o
  -4  13   2       23.93       10.96     26.62 o
  -3  13   2        0.38        3.56     32.37 o
  -2  13   2        2.10        6.31     16.37 o
  -1  13   2      107.62      109.09      7.83 o
   0  13   2        6.01        5.63      9.97 o
   1  13   2       73.60       60.39      7.18 o
   2  13   2      876.86      772.07     24.30 o
   3  13   2       26.08        4.95     47.24 o
   4  13   2       82.21       51.79     13.49 o
   5  13   2        0.38       35.37     30.76 o
  -5  14   2        1.28       17.94     27.83 o
  -4  14   2       63.51       62.55     13.64 o
  -3  14   2        5.33       11.98     22.22 o
  -2  14   2       64.16       47.22      7.55 o
  -1  14   2      453.93      408.14     11.61 o
   0  14   2       41.83       37.63      6.44 o
   1  14   2      407.78      361.11     11.40 o
   2  14   2      173.22      149.00      9.15 o
   3  14   2      205.98      195.45     15.37 o
   4  14   2        0.42       14.14     26.59 o
   5  14   2       32.65        4.62    113.51 o
  -4  15   2       46.64        8.33     41.59 o
  -3  15   2       22.84       16.59     26.46 o
  -2  15   2      681.74      700.22     21.82 o
  -1  15   2        5.65        6.24      6.24 o
   0  15   2        5.68        9.14     14.73 o
   1  15   2      480.97      418.81     13.81 o
   2  15   2      190.97      189.91     14.46 o
   3  15   2       75.09       88.27     12.68 o
   4  15   2       71.53       94.00     14.78 o
  -4  16   2        1.20        0.00     40.46 o
  -3  16   2      360.94      342.83     18.97 o
  -2  16   2       24.78        3.61     84.74 o
  -1  16   2        6.92       15.39     21.17 o
   0  16   2      297.62      338.68     16.55 o
   1  16   2       33.49       30.50     11.87 o
   2  16   2       96.07      102.92     13.69 o
   3  16   2       81.49       79.13     13.78 o
   4  16   2       15.00        9.07     47.00 o
  -4  17   2       45.21       16.39     30.34 o
  -3  17   2        9.17        4.20    103.58 o
  -2  17   2        1.72       15.69     25.24 o
  -1  17   2       24.24        5.58     43.43 o
   0  17   2       47.40       27.80     12.38 o
   1  17   2       90.94       63.94     13.19 o
   2  17   2      115.59       92.79     14.68 o
   3  17   2        0.72       30.36     26.30 o
  -3  18   2        4.45        2.25    187.99 o
  -2  18   2       15.67        2.10    183.18 o
  -1  18   2       46.57       39.65     12.90 o
   0  18   2       48.27       36.41     24.73 o
   1  18   2        8.46        0.00     36.09 o
   2  18   2        3.71       21.95     13.35 o
   3  18   2       13.01       11.55     37.59 o
  -2  19   2       95.83      123.64     16.12 o
  -1  19   2       11.14        2.14     43.20 o
   0  19   2       20.96        0.10     42.74 o
   1  19   2       53.78       65.14     15.13 o
   2  19   2        5.33       22.90     28.22 o
  -1  20   2        2.61       12.68     12.81 o
   0  20   2       18.98        6.50     40.46 o
   1  20   2        2.82        9.37     55.07 o
  -7   1   3        3.63       66.97     44.78 o
  -6   1   3       56.34       76.05     16.78 o
  -5   1   3      215.16      220.67     11.88 o
  -4   1   3       30.76       42.21      7.14 o
  -3   1   3      198.51      137.05    103.26 o
  -2   1   3     1292.93      868.64    714.36 o
   0   1   3     2995.46     2842.04     33.30 o
   1   1   3      450.99      473.68     14.14 o
   2   1   3     3196.34     3611.40    482.02 o
   3   1   3     1722.50     2157.77     48.75 o
   4   1   3      267.86      261.77     10.51 o
   5   1   3       47.07       35.07      9.17 o
   6   1   3       14.36        3.80    121.56 o
   7   1   3       28.68       55.82     19.42 o
  -7   2   3       25.89       36.11     19.67 o
  -6   2   3        8.50        7.02     76.80 o
  -5   2   3       13.40       35.07      9.47 o
  -4   2   3      750.80      772.07     22.22 o
  -3   2   3     1540.75     1325.45    319.31 o
  -2   2   3      163.20      117.88     62.40 o
  -1   2   3     8142.38     5539.12     50.21 o
   0   2   3     3736.79     3668.69     40.86 o
   1   2   3      316.67      348.41     11.19 o
   2   2   3      554.44      806.46    114.25 o
   3   2   3     1206.11     1287.52    112.08 o
   4   2   3        4.99        3.75      7.31 o
   5   2   3      183.17      188.87     10.65 o
   6   2   3       14.52        3.85    133.53 o
   7   2   3        0.21        9.60     74.35 o
  -7   3   3        2.16       16.49     18.77 o
  -6   3   3       15.15       10.71     35.04 o
  -5   3   3      391.94      374.05     13.53 o
  -4   3   3      108.66      121.70      7.99 o
  -3   3   3      442.95      551.70     26.41 o
  -2   3   3     1096.07     1143.83    183.38 o
  -1   3   3      449.09      332.27     10.48 o
   0   3   3      700.84      652.79     39.58 o
   1   3   3       12.38        4.67      5.78 o
   2   3   3      132.74      211.13     19.97 o
   3   3   3      195.57      284.90     29.52 o
   4   3   3        0.16        0.00     32.77 o
   5   3   3      348.31      328.19     12.67 o
   6   3   3       12.93       50.71     14.24 o
  -7   4   3        3.22       11.21     60.71 o
  -6   4   3        5.04        5.94     19.20 o
  -5   4   3       21.62        0.00     46.03 o
  -4   4   3       13.46       15.19      7.89 o
  -3   4   3      585.93      590.51     35.83 o
  -2   4   3     3115.86     3223.01    269.53 o
  -1   4   3      616.89      638.19     16.41 o
   0   4   3      321.28      343.30     24.07 o
   1   4   3       83.68       93.51      7.49 o
   2   4   3      421.89      547.60     15.79 o
   3   4   3     1719.91     2146.17     43.99 o
   4   4   3      104.99      109.35      8.62 o
   5   4   3        0.11        0.00     36.94 o
   6   4   3       27.18        6.06     81.52 o
  -7   5   3       33.12       44.68     19.21 o
  -6   5   3      159.70      186.14     17.05 o
  -5   5   3      217.85      232.33     11.81 o
  -4   5   3      108.37      115.98      8.88 o
  -3   5   3     1136.80     1290.21     34.11 o
  -2   5   3       10.78        7.69      6.79 o
  -1   5   3      119.03       86.17      6.96 o
   0   5   3       84.65       78.02      7.06 o
   1   5   3     1299.91     1383.39     34.39 o
   2   5   3      978.55     1174.46     68.51 o
   3   5   3        8.88       14.81      5.19 o
   4   5   3      189.39      194.06     10.09 o
   5   5   3       14.53        9.52      8.33 o
   6   5   3      119.14      106.76     18.07 o
  -6   6   3      103.86       92.79     16.85 o
  -5   6   3        7.91        2.32     92.05 o
  -4   6   3      494.38      519.89     17.09 o
  -3   6   3       34.30       53.97      6.24 o
  -2   6   3      476.20      443.19     19.46 o
  -1   6   3     6240.24     6888.33     70.51 o
   0   6   3      365.99      314.30     26.14 o
   1   6   3      232.71      309.89      9.24 o
   2   6   3     1238.69     1569.56    112.85 o
   3   6   3      366.10      428.06     13.96 o
   4   6   3       55.16       44.51      8.00 o
   5   6   3      151.02      159.86     14.22 o
   6   6   3        1.81       35.66     31.34 o
  -6   7   3       42.44        1.99    297.99 o
  -5   7   3      143.67      140.58     14.81 o
  -4   7   3      171.39      183.76      9.82 o
  -3   7   3        0.00        4.05     22.26 o
  -2   7   3     1452.64     1727.79    126.72 o
  -1   7   3     2102.20     2101.27     43.53 o
   0   7   3      614.10      733.00     42.62 o
   1   7   3      252.33      321.43      9.86 o
   2   7   3      290.77      362.54     30.45 o
   3   7   3       32.96       36.57      5.59 o
   4   7   3       53.62       55.45      8.00 o
   5   7   3       25.74       10.55     31.77 o
   6   7   3        0.43       35.96     15.13 o
  -6   8   3        5.94        6.18     54.55 o
  -5   8   3       40.56       27.40     12.43 o
  -4   8   3        0.30        5.94      7.85 o
  -3   8   3      195.82      197.56      8.08 o
  -2   8   3      119.00      128.13      6.22 o
  -1   8   3        0.93        4.89      6.30 o
   0   8   3     2948.43     3353.40     56.43 o
   1   8   3      951.53     1108.61     25.79 o
   2   8   3      139.89      125.59      6.16 o
   3   8   3        0.36        5.40     15.39 o
   4   8   3       98.02       85.25      8.54 o
   5   8   3        8.65       10.96     29.23 o
   6   8   3       53.60       76.27     15.93 o
  -6   9   3      246.42      282.80     19.33 o
  -5   9   3       32.13       35.22     27.88 o
  -4   9   3      202.21      157.35     10.03 o
  -3   9   3      367.26      312.09     10.59 o
  -2   9   3      392.96      387.70     12.30 o
  -1   9   3       45.59       64.74      5.03 o
   0   9   3      204.33      177.71      8.66 o
   1   9   3       49.35        0.72    105.38 o
   2   9   3      103.87       91.35      6.21 o
   3   9   3      144.87      120.60      8.51 o
   4   9   3        8.41        4.51     33.79 o
   5   9   3        3.48        0.00     38.90 o
   6   9   3       39.59       68.20     17.13 o
  -6  10   3        0.02       19.78     32.12 o
  -5  10   3       94.56       95.70     14.67 o
  -4  10   3       23.80       11.46     18.11 o
  -3  10   3        1.01        8.77      6.51 o
  -2  10   3     1326.89     1248.37     37.08 o
  -1  10   3     1208.01     1268.76     34.71 o
   0  10   3       46.22       56.19      5.06 o
   1  10   3      418.22      443.71     16.32 o
   2  10   3      540.65      507.99     15.21 o
   3  10   3      268.61      228.54      9.82 o
   4  10   3       28.73       25.10      8.01 o
   5  10   3        5.39       21.48     28.38 o
   6  10   3       58.54       52.15     16.60 o
  -6  11   3        0.00       32.03     32.53 o
  -5  11   3        3.54       23.38     26.10 o
  -4  11   3      110.93      134.43     13.62 o
  -3  11   3       32.35       33.32      7.36 o
  -2  11   3       75.02       51.43      6.99 o
  -1  11   3      379.13      383.29     11.74 o
   0  11   3       66.90       73.03      5.77 o
   1  11   3       69.60       78.24      5.75 o
   2  11   3      383.74      354.97     10.83 o
   3  11   3       49.84       51.61      7.36 o
   4  11   3       39.91       64.94     12.28 o
   5  11   3       79.83       82.95     15.02 o
  -5  12   3       27.30        0.51    195.82 o
  -4  12   3       16.78        7.83     11.19 o
  -3  12   3        1.06        6.69     17.24 o
  -2  12   3       46.34       29.67      6.94 o
  -1  12   3       50.35       39.81      6.46 o
   0  12   3      228.86      231.95     11.42 o
   1  12   3       17.32        2.25      7.89 o
   2  12   3       25.43       16.49      6.90 o
   3  12   3       77.30       96.93      8.12 o
   4  12   3        5.44        9.14     34.83 o
   5  12   3        0.61        2.14    162.74 o
  -5  13   3       54.58       59.81     15.65 o
  -4  13   3        4.98       14.81     12.02 o
  -3  13   3       57.48       58.08     11.43 o
  -2  13   3       10.99        9.68      6.37 o
  -1  13   3      363.98      400.60     11.50 o
   0  13   3      137.16      122.53      7.74 o
   1  13   3      617.59      576.62     16.80 o
   2  13   3      940.94      865.70     25.73 o
   3  13   3       30.67        1.69    169.11 o
   4  13   3        7.60       22.19     11.89 o
   5  13   3        6.17       24.85     14.45 o
  -5  14   3       19.63       11.21     43.43 o
  -4  14   3       90.57      110.40     14.44 o
  -3  14   3       11.45       19.01     21.68 o
  -2  14   3       67.75       56.76      7.34 o
  -1  14   3        7.16       10.88     13.19 o
   0  14   3       71.02       75.83      7.40 o
   1  14   3      225.91      221.79      9.30 o
   2  14   3       86.76       78.24      8.62 o
   3  14   3      204.79      227.78     15.84 o
   4  14   3       42.42       33.03     13.50 o
   5  14   3       14.46        6.50     16.09 o
  -4  15   3        9.34        4.20     83.77 o
  -3  15   3       12.53       24.11     27.24 o
  -2  15   3       73.26       84.56     13.10 o
  -1  15   3       29.63        2.36     53.77 o
   0  15   3       56.77       56.19      7.12 o
   1  15   3       15.40       19.56      6.63 o
   2  15   3        6.15        0.44    142.66 o
   3  15   3        0.81       63.34     28.84 o
   4  15   3       17.80        0.00     40.24 o
  -4  16   3        1.48       30.91     29.45 o
  -3  16   3      106.62       95.21     14.87 o
  -2  16   3      195.04      187.16     15.38 o
  -1  16   3       13.26       27.14     10.54 o
   0  16   3       33.76       12.86     22.85 o
   1  16   3       40.52       37.02     12.47 o
   2  16   3       24.73       50.01     11.31 o
   3  16   3       27.21       11.38     13.66 o
   4  16   3        6.65       36.87     31.10 o
  -4  17   3        4.26       25.86     31.64 o
  -3  17   3       59.91       75.40     15.62 o
  -2  17   3       16.67        4.95     14.43 o
  -1  17   3      133.62      130.97     14.01 o
   0  17   3       23.44       29.13     22.39 o
   1  17   3       14.42        3.80     89.36 o
   2  17   3       84.20      119.78     13.95 o
   3  17   3        1.85        2.76     30.78 o
  -3  18   3       18.86       24.98     15.11 o
  -2  18   3      123.17      130.97     14.87 o
  -1  18   3        2.77        1.53     48.96 o
   0  18   3        9.09       17.21     23.94 o
   1  18   3       70.33      105.47     13.86 o
   2  18   3        0.06        7.62     12.97 o
   3  18   3        2.70        7.02     55.07 o
  -2  19   3        9.68       15.88     28.78 o
  -1  19   3       23.49       26.11     13.41 o
   0  19   3       63.14       73.24     14.33 o
   1  19   3        0.10        1.66     50.95 o
   2  19   3        1.68        2.93     33.18 o
  -1  20   3        0.22        4.67     68.96 o
   0  20   3       26.97        9.91     43.67 o
   1  20   3       27.23       16.69     29.30 o
  -7   0   4       41.13       57.89     21.86 o
  -6   0   4      296.26      269.51     20.10 o
  -5   0   4      438.14      479.13     13.67 o
  -4   0   4       16.49       30.63      6.91 o
  -3   0   4        6.48        1.69     42.97 o
  -2   0   4      193.17      149.00    159.21 o
   0   0   4    32061.05    31359.59    159.30 o
   1   0   4     8509.96     8717.17     69.99 o
   2   0   4     2459.39     2228.54    115.34 o
   3   0   4     1214.00     1272.32     33.87 o
   4   0   4       26.45       25.10      6.76 o
   5   0   4      185.35      166.57     10.00 o
   6   0   4       14.84       20.80     14.81 o
  -7   1   4       13.23       62.35     18.94 o
  -6   1   4        4.56        3.56    139.72 o
  -5   1   4      180.40      217.34     11.42 o
  -4   1   4       32.93       36.72      7.27 o
  -3   1   4      643.31      551.11    462.83 o
  -2   1   4       71.67       31.33     41.68 o
   0   1   4     1259.83     1258.99     31.03 o
   1   1   4       74.90       58.85      6.13 o
   2   1   4      144.78      180.96     23.64 o
   3   1   4       54.18       59.04      5.57 o
   4   1   4        0.22        7.55      6.87 o
   5   1   4       33.46       38.09      8.64 o
   6   1   4        2.55        9.91     46.76 o
  -7   2   4        2.48       66.97     40.28 o
  -6   2   4       59.88       79.13     15.11 o
  -5   2   4        0.18        5.40     37.37 o
  -4   2   4        4.20        9.45     16.36 o
  -3   2   4      295.25      221.79    107.54 o
  -2   2   4      160.83      165.92    112.97 o
  -1   2   4     1062.59      818.57     24.31 o
   0   2   4     2744.66     2822.10     62.39 o
   1   2   4        0.16       17.31     14.66 o
   2   2   4     1535.80     1648.74    213.07 o
   3   2   4       24.74        6.50     14.84 o
   4   2   4      318.93      256.94     10.41 o
   5   2   4       20.21       18.80      8.77 o
   6   2   4       33.85        2.03    249.51 o
  -7   3   4       17.13       31.47     18.50 o
  -6   3   4      146.26      143.86     17.08 o
  -5   3   4       19.16       19.78     21.89 o
  -4   3   4       14.80       22.07      7.28 o
  -3   3   4      816.74      673.38    213.98 o
  -2   3   4     5879.20     4744.18   1626.43 o
  -1   3   4     1345.27     1218.54     29.66 o
   0   3   4      505.07      499.58     15.08 o
   1   3   4      581.99      610.71     17.29 o
   2   3   4      563.58      563.50     64.06 o
   3   3   4        3.18        9.60      5.26 o
   4   3   4        0.68       20.80     16.07 o
   5   3   4      701.12      660.47     17.98 o
   6   3   4       52.86       58.66     16.27 o
  -7   4   4        0.65       15.78     18.37 o
  -6   4   4       50.63       25.35     16.10 o
  -5   4   4      621.21      600.87     17.15 o
  -4   4   4      392.64      378.90     12.16 o
  -3   4   4      134.19      133.85      6.65 o
  -2   4   4      243.98      216.98     21.72 o
  -1   4   4     4062.85     3563.51     49.22 o
   0   4   4       37.14       32.89      6.30 o
   1   4   4     1066.49     1189.92     31.89 o
   2   4   4        9.16        1.82     39.12 o
   3   4   4      169.92      208.95      7.59 o
   4   4   4      406.79      362.06     11.41 o
   5   4   4      111.58      109.88     14.93 o
   6   4   4       24.68       12.41     33.18 o
  -7   5   4       19.05        1.15    165.00 o
  -6   5   4      157.19      177.38     16.97 o
  -5   5   4      107.67       95.46     10.25 o
  -4   5   4      137.43      131.83      9.47 o
  -3   5   4      273.20      329.09     10.43 o
  -2   5   4        0.01        1.59     27.91 o
  -1   5   4     1064.52     1096.17     30.61 o
   0   5   4      341.51      325.93     14.89 o
   1   5   4      117.62      144.46      7.81 o
   2   5   4       34.67       73.03      7.47 o
   3   5   4       79.93       71.33      6.12 o
   4   5   4       81.17       74.75      8.43 o
   5   5   4       47.61       38.25     12.83 o
   6   5   4        0.89        6.31     60.17 o
  -6   6   4       10.12       31.19     15.21 o
  -5   6   4       83.73       68.61      9.52 o
  -4   6   4      140.40      148.69      9.45 o
  -3   6   4      809.05      951.54     22.35 o
  -2   6   4      149.81      155.78      9.04 o
  -1   6   4      193.77      235.77      8.44 o
   0   6   4       14.30       14.24      6.22 o
   1   6   4      446.61      550.52     14.66 o
   2   6   4       33.73       43.35      7.57 o
   3   6   4        0.01        0.83     88.69 o
   4   6   4        6.70        7.49      6.97 o
   5   6   4        4.44        1.79    227.68 o
   6   6   4       21.24        2.17    272.92 o
  -6   7   4        5.46       16.08     14.53 o
  -5   7   4       14.65        3.28     96.51 o
  -4   7   4       80.94       76.05      8.72 o
  -3   7   4      333.83      326.83      9.03 o
  -2   7   4     1921.64     1953.90     47.49 o
  -1   7   4      421.06      504.62     12.35 o
   0   7   4      299.37      422.91     13.36 o
   1   7   4       75.48       94.97      7.55 o
   2   7   4      483.95      513.08     16.41 o
   3   7   4       60.13       73.24      6.84 o
   4   7   4       61.78       55.63      7.83 o
   5   7   4       82.61      117.60     13.82 o
   6   7   4       18.62       26.50     32.03 o
  -6   8   4      170.11      205.36     17.19 o
  -5   8   4      141.84      152.06     15.41 o
  -4   8   4      182.56      169.48      9.76 o
  -3   8   4      562.62      568.85     15.50 o
  -2   8   4        0.80        5.52      4.64 o
  -1   8   4        1.02        0.00     21.27 o
   0   8   4       13.26        4.89     10.23 o
   1   8   4      286.99      323.23     10.78 o
   2   8   4      366.87      376.95     10.67 o
   3   8   4       53.09       57.13      6.99 o
   4   8   4       96.46       96.68      8.84 o
   5   8   4       70.94       62.55     13.83 o
   6   8   4       16.48       13.68     34.20 o
  -6   9   4        0.15       72.60     31.09 o
  -5   9   4        9.36        0.90     89.36 o
  -4   9   4      249.31      216.98     10.31 o
  -3   9   4       88.55       80.47      8.07 o
  -2   9   4        6.06       13.04     11.91 o
  -1   9   4        0.70       11.04      9.97 o
   0   9   4      291.86      258.15     12.04 o
   1   9   4       30.81       25.60      4.80 o
   2   9   4       50.69       44.01      5.47 o
   3   9   4      260.91      240.01      9.68 o
   4   9   4       25.24       18.69      7.78 o
   5   9   4        0.94        9.68     36.09 o
   6   9   4        5.83        1.75     72.83 o
  -6  10   4       20.88       11.13     41.36 o
  -5  10   4        0.22       15.00     12.97 o
  -4  10   4       19.29        5.87     24.48 o
  -3  10   4       26.54       16.18      7.14 o
  -2  10   4       40.71       38.71      6.37 o
  -1  10   4      293.80      303.33      8.70 o
   0  10   4      488.33      503.50     15.14 o
   1  10   4        0.20        3.28     19.98 o
   2  10   4        0.10        2.72     30.58 o
   3  10   4        2.45       10.55     14.45 o
   4  10   4       11.99       12.06     21.52 o
   5  10   4       30.55       22.90     13.51 o
   6  10   4       26.82        0.00     50.20 o
  -6  11   4       17.29       16.18     16.18 o
  -5  11   4       28.25       33.90     13.24 o
  -4  11   4        1.86        8.26     22.76 o
  -3  11   4      799.53      670.14     18.76 o
  -2  11   4      288.70      276.11      9.97 o
  -1  11   4      412.32      398.60     11.47 o
   0  11   4       32.94       39.65      5.35 o
   1  11   4        0.52        9.91     13.61 o
   2  11   4      122.17      129.26      7.95 o
   3  11   4       11.23        5.11      6.95 o
   4  11   4      171.92      158.60     15.10 o
   5  11   4      188.74      184.78     16.98 o
  -5  12   4       14.04       16.49     26.38 o
  -4  12   4      227.17      229.29     15.51 o
  -3  12   4       74.37       80.69      8.08 o
  -2  12   4      175.02      153.92      8.68 o
  -1  12   4      241.95      255.74      9.19 o
   0  12   4       55.25       69.44      6.66 o
   1  12   4      106.14      102.92      7.60 o
   2  12   4      108.21      111.45      8.18 o
   3  12   4       79.18       83.41      8.22 o
   4  12   4       65.88       67.17     13.72 o
   5  12   4        0.01        4.41     88.69 o
  -5  13   4       29.17       15.10     28.06 o
  -4  13   4       13.53        7.49     45.32 o
  -3  13   4      338.09      330.45     16.81 o
  -2  13   4       54.37        3.28     46.76 o
  -1  13   4       54.11       50.01      6.54 o
   0  13   4      139.28      150.52      8.89 o
   1  13   4      278.06      222.53     10.06 o
   2  13   4        0.63        2.25     46.76 o
   3  13   4       49.96       39.49     12.41 o
   4  13   4        2.38        4.00     89.02 o
   5  13   4       17.71        6.95     16.66 o
  -5  14   4       15.12       18.15     29.06 o
  -4  14   4       20.17       17.94     12.06 o
  -3  14   4       61.14       66.97     13.29 o
  -2  14   4        1.12        9.52     14.19 o
  -1  14   4       26.08       31.89      6.49 o
   0  14   4       26.08        2.21     26.80 o
   1  14   4      292.49      269.92     10.67 o
   2  14   4      918.15      962.36     28.68 o
   3  14   4        3.06       14.81     24.90 o
   4  14   4       10.27        4.25     68.67 o
  -4  15   4       57.18       86.87     14.67 o
  -3  15   4        0.33       13.22     11.72 o
  -2  15   4      250.84      281.54     15.51 o
  -1  15   4       45.47       29.27     11.22 o
   0  15   4      248.73      222.91     30.22 o
   1  15   4       98.88      101.15     12.57 o
   2  15   4       98.98      108.83     13.82 o
   3  15   4      151.69      128.41     15.01 o
   4  15   4        6.60       10.63     13.93 o
  -4  16   4        0.16       24.60     26.89 o
  -3  16   4      183.73      254.95     16.76 o
  -2  16   4        0.13       11.13     23.27 o
  -1  16   4      202.49      220.67     14.85 o
   0  16   4       36.91       21.72     20.73 o
   1  16   4       85.39       86.40     12.54 o
   2  16   4      157.47      172.09     14.42 o
   3  16   4        8.34        8.47     39.12 o
   4  16   4        0.98        2.36     44.37 o
  -3  17   4       27.37       38.09     14.65 o
  -2  17   4       13.06       23.02     12.83 o
  -1  17   4       15.34        3.80     63.78 o
   0  17   4        5.63        9.22     15.63 o
   1  17   4        2.07       37.02     25.24 o
   2  17   4        1.39        4.15     75.88 o
   3  17   4        3.40       18.04     28.02 o
  -3  18   4        0.56       29.81     29.06 o
  -2  18   4        7.49        0.00     38.02 o
  -1  18   4       24.66        6.18     52.48 o
   0  18   4        1.00       36.11     24.93 o
   1  18   4      109.45      135.30     15.11 o
   2  18   4       44.48       49.48     13.36 o
  -2  19   4       60.06       77.80     14.99 o
  -1  19   4        2.14        4.41     57.19 o
   0  19   4       83.13       63.34     22.07 o
   1  19   4        0.80       15.88     25.39 o
   2  19   4        8.30        7.15     43.90 o
   0  20   4        0.68        6.12     33.18 o
  -7   1   5       18.37        4.46    187.99 o
  -6   1   5       48.75       45.01     16.76 o
  -5   1   5        0.70        6.37      8.95 o
  -4   1   5      513.24      506.31     16.31 o
  -3   1   5      173.24      119.51    115.55 o
  -2   1   5        2.84        3.85     12.99 o
  -1   1   5      499.31      438.46     14.65 o
   0   1   5     2129.01     2195.07     77.27 o
   1   1   5     3797.46     3891.43     53.00 o
   2   1   5      318.53      356.38     41.51 o
   3   1   5      267.91      257.34      8.82 o
   4   1   5      308.11      264.61     10.57 o
   5   1   5       66.75       59.62     13.31 o
   6   1   5       45.88       19.34     15.71 o
  -7   2   5       62.09       74.32     20.03 o
  -6   2   5        3.13       14.43     15.75 o
  -5   2   5      301.71      295.97     12.47 o
  -4   2   5       80.30       85.71      8.56 o
  -3   2   5      354.69      330.00      9.99 o
  -2   2   5       82.77       30.22     32.01 o
  -1   2   5      758.28      588.69     15.76 o
   0   2   5        9.01        1.62     23.61 o
   1   2   5      240.33      278.19      8.75 o
   2   2   5      665.81      716.85     66.23 o
   3   2   5      310.17      296.40      9.03 o
   4   2   5      627.29      552.87     14.69 o
   5   2   5      361.47      323.23     17.97 o
   6   2   5        5.78       12.50     38.68 o
  -7   3   5       49.68       62.74     19.79 o
  -6   3   5       96.36       92.07     15.58 o
  -5   3   5        4.68       12.33     20.00 o
  -4   3   5      729.99      764.45     23.49 o
  -3   3   5      282.84      282.38      7.98 o
  -2   3   5      493.40      379.38    177.16 o
  -1   3   5      538.43      559.35     15.96 o
   0   3   5      799.65      861.29     19.07 o
   1   3   5      950.12     1048.71     30.75 o
   2   3   5        0.63       11.04     22.59 o
   3   3   5       74.21      106.24      6.18 o
   4   3   5      107.96      111.98      8.46 o
   5   3   5      123.90      129.26     14.77 o
   6   3   5        2.75        8.40     56.39 o
  -7   4   5        4.60       34.04     42.13 o
  -6   4   5       89.66       97.42     17.02 o
  -5   4   5      138.12      125.31     10.35 o
  -4   4   5      199.55      188.19      9.94 o
  -3   4   5      144.23      166.24      6.77 o
  -2   4   5        0.11        0.34     16.66 o
  -1   4   5       72.60       82.95      6.60 o
   0   4   5      310.22      325.48     15.78 o
   1   4   5      347.07      393.63     12.89 o
   2   4   5      131.66      190.94     21.06 o
   3   4   5        1.55       22.90     13.75 o
   4   4   5       42.54       32.32      8.10 o
   5   4   5       71.31       79.80     13.39 o
   6   4   5       13.68       11.21     14.73 o
  -6   5   5       27.78       55.26     15.23 o
  -5   5   5      111.68      121.98     10.21 o
  -4   5   5      184.92      194.76      9.76 o
  -3   5   5        0.01        5.46     15.11 o
  -2   5   5       79.45       95.70     21.27 o
  -1   5   5      209.36      193.71      8.00 o
   0   5   5       10.11        7.90      6.18 o
   1   5   5      320.35      310.77      9.69 o
   2   5   5      940.98     1200.29    141.97 o
   3   5   5       24.50       23.26      5.54 o
   4   5   5       29.28        0.00     32.37 o
   5   5   5        9.99        5.34     59.89 o
   6   5   5       87.61       90.16     16.85 o
  -6   6   5       46.71       69.65     15.64 o
  -5   6   5       84.44      110.93     13.95 o
  -4   6   5        6.06       22.42     17.75 o
  -3   6   5      229.22      238.46      8.10 o
  -2   6   5     1244.74     1182.18    122.00 o
  -1   6   5      117.43      186.82      7.86 o
   0   6   5       32.38       27.01     10.91 o
   1   6   5       69.51       86.64      7.44 o
   2   6   5      179.58      219.56      7.41 o
   3   6   5      115.91      112.25      7.68 o
   4   6   5      190.80      180.05      9.05 o
   5   6   5      190.62      206.08     16.50 o
   6   6   5       17.27       49.48     15.29 o
  -6   7   5        4.13        2.03    227.15 o
  -5   7   5       73.29       87.10     13.29 o
  -4   7   5      143.79      169.48      9.76 o
  -3   7   5        0.05        0.88    106.84 o
  -2   7   5       24.08        5.17     18.89 o
  -1   7   5       52.36       63.14      6.95 o
   0   7   5       21.22       20.91      6.86 o
   1   7   5       38.82       35.37      6.98 o
   2   7   5       12.42        2.21      5.20 o
   3   7   5       30.51       26.88      6.48 o
   4   7   5      252.90      247.81     11.01 o
   5   7   5        8.09       20.91     12.34 o
   6   7   5       25.85       23.86     16.11 o
  -6   8   5        5.17       62.74     35.03 o
  -5   8   5        1.73        5.17     56.39 o
  -4   8   5        5.65        5.00      7.26 o
  -3   8   5      249.41      267.87      9.82 o
  -2   8   5      559.93      507.99     16.90 o
  -1   8   5       21.47       24.23      4.55 o
   0   8   5       14.39       16.08      6.31 o
   1   8   5      139.43      139.99      6.21 o
   2   8   5       18.74       20.01      5.25 o
   3   8   5      313.01      304.20     10.46 o
   4   8   5       19.29       20.91      7.08 o
   5   8   5        5.38       15.39     24.60 o
   6   8   5       11.82        9.37     47.97 o
  -6   9   5       44.94       50.18     16.46 o
  -5   9   5        0.18        3.65     71.93 o
  -4   9   5      287.92      250.97     11.48 o
  -3   9   5      134.73      111.45      8.44 o
  -2   9   5      246.30      246.64      7.85 o
  -1   9   5      730.54      725.58     18.85 o
   0   9   5       59.83       46.36      4.93 o
   1   9   5        1.68       10.39     11.52 o
   2   9   5       33.81       25.98      6.50 o
   3   9   5       49.52       34.19      7.31 o
   4   9   5        1.77       37.63     25.60 o
   5   9   5       40.70       45.69     13.17 o
   6   9   5       42.13       50.01     18.02 o
  -6  10   5        7.67        0.00     45.79 o
  -5  10   5       20.28       15.19     24.74 o
  -4  10   5      233.76      236.54     14.99 o
  -3  10   5      781.97      699.56     23.79 o
  -2  10   5      512.02      459.64     15.00 o
  -1  10   5      204.61      205.00      7.51 o
   0  10   5      164.82      138.81      6.48 o
   1  10   5       11.26       15.59     12.23 o
   2  10   5       33.96        1.92     62.66 o
   3  10   5       33.92       28.73      6.96 o
   4  10   5      385.46      410.66     19.24 o
   5  10   5       98.08      110.66     15.77 o
  -5  11   5       11.99        6.00     56.92 o
  -4  11   5      110.87      144.46     12.91 o
  -3  11   5      402.55      409.65     12.14 o
  -2  11   5      115.04      109.88      7.33 o
  -1  11   5      262.27      271.15      9.05 o
   0  11   5        5.17        4.46     40.91 o
   1  11   5       23.67       24.73      5.84 o
   2  11   5        9.37       10.23     15.50 o
   3  11   5      237.07      201.79     10.29 o
   4  11   5      121.13      116.79     13.77 o
   5  11   5        9.80       17.52     28.03 o
  -5  12   5        2.95        2.06    150.79 o
  -4  12   5      126.91      142.96     14.64 o
  -3  12   5        9.73        8.19     15.94 o
  -2  12   5       27.63       32.03      6.93 o
  -1  12   5       71.39       73.46      7.07 o
   0  12   5      115.92      107.27      7.51 o
   1  12   5       18.75        8.11     13.88 o
   2  12   5       76.47       71.54      7.61 o
   3  12   5       40.22       48.60     11.50 o
   4  12   5        9.36        5.81     13.64 o
   5  12   5       71.77       73.67     16.09 o
  -5  13   5        1.68        5.46     18.28 o
  -4  13   5        5.18        7.15     11.56 o
  -3  13   5       52.57       73.24     12.40 o
  -2  13   5      150.27      145.36      8.44 o
  -1  13   5       20.76       19.89      6.24 o
   0  13   5      202.21      186.82      9.22 o
   1  13   5     1197.91     1077.22     27.88 o
   2  13   5      164.89      141.77      8.93 o
   3  13   5       20.70       31.47     11.63 o
   4  13   5       12.53       15.00     12.97 o
   5  13   5       19.16        9.52     50.70 o
  -5  14   5       19.08       28.73     15.13 o
  -4  14   5        0.00        4.05     77.11 o
  -3  14   5       73.00       69.03     12.66 o
  -2  14   5       41.72       12.24     12.15 o
  -1  14   5      107.45       94.00      7.99 o
   0  14   5      209.18      177.05      9.31 o
   1  14   5       38.17       39.65      6.77 o
   2  14   5      155.86      216.98     14.35 o
   3  14   5       28.55        9.52     36.73 o
   4  14   5       44.93       72.60     14.48 o
  -4  15   5       11.29       10.71     38.24 o
  -3  15   5       91.03      103.94     13.50 o
  -2  15   5       48.53       40.44     11.44 o
  -1  15   5        0.82       10.80     10.26 o
   0  15   5       11.09        3.15     18.89 o
   1  15   5        0.87       19.45     23.80 o
   2  15   5        6.44       37.02     27.37 o
   3  15   5        0.81        2.06    146.91 o
   4  15   5        0.12        9.22     37.37 o
  -4  16   5        4.63        3.42     28.85 o
  -3  16   5        5.44       14.43     25.62 o
  -2  16   5      101.34      116.25     13.47 o
  -1  16   5       16.37       17.21     10.16 o
   0  16   5        9.69        9.07     53.51 o
   1  16   5        1.08        3.75     57.72 o
   2  16   5      114.71      127.56     14.68 o
   3  16   5        1.28       30.63     26.55 o
  -3  17   5      120.50      162.08     17.18 o
  -2  17   5        0.02       14.33     23.55 o
  -1  17   5        0.84        7.83     37.59 o
   0  17   5       15.94       22.54     33.10 o
   1  17   5      168.97      167.21     15.51 o
   2  17   5       50.23       54.15     13.97 o
   3  17   5       34.88       88.04     13.83 o
  -3  18   5       24.47       39.49     32.82 o
  -2  18   5       24.53       50.01     13.78 o
  -1  18   5        8.84       10.47     12.53 o
   0  18   5        9.69       11.63     34.62 o
   1  18   5       30.60       52.69     13.24 o
   2  18   5       16.30       33.17     13.82 o
  -2  19   5       17.38       20.91     29.82 o
  -1  19   5        1.57       28.06     12.71 o
   0  19   5       17.85       24.35     22.44 o
   1  19   5       19.28       18.58     28.33 o
  -7   0   6       28.97       73.03     20.07 o
  -6   0   6        7.09        9.45     60.17 o
  -5   0   6       15.28       13.49      8.99 o
  -4   0   6      787.89      861.29     24.20 o
  -3   0   6        6.76        2.72      4.90 o
  -2   0   6      107.14       53.24     45.03 o
  -1   0   6      432.91      306.38      9.18 o
   0   0   6    14178.92    15342.05     99.04 o
   1   0   6     1883.49     2223.26    408.83 o
   2   0   6       63.77       53.97      7.16 o
   3   0   6     1052.72      950.77     23.11 o
   4   0   6      269.20      289.99     10.64 o
   5   0   6      478.87      417.78     19.41 o
   6   0   6      164.02      166.89     17.75 o
  -7   1   6        1.19       29.54     36.39 o
  -6   1   6        7.80       13.04     32.17 o
  -5   1   6      289.86      285.75     11.83 o
  -4   1   6      247.75      240.78     10.47 o
  -3   1   6        0.06        4.46     18.28 o
  -2   1   6      264.09      160.81    134.99 o
  -1   1   6     1827.44     1548.84     35.40 o
   0   1   6     1953.88     2139.23     53.16 o
   1   1   6     1217.77     1535.10    204.62 o
   2   1   6        2.15        9.76      7.73 o
   3   1   6      295.98      279.45      8.35 o
   4   1   6     1607.69     1511.70     32.06 o
   5   1   6       25.57       17.10     12.92 o
   6   1   6        0.01       14.71     30.39 o
  -7   2   6        1.08       22.54     41.40 o
  -6   2   6       65.43        7.42     75.57 o
  -5   2   6        4.95       26.37     20.66 o
  -4   2   6       71.75      103.68      8.40 o
  -3   2   6       65.59       56.95      5.66 o
  -2   2   6      355.98      221.79    125.03 o
  -1   2   6     1181.69      986.54     29.04 o
   0   2   6        8.62        2.80      5.69 o
   1   2   6       21.21       20.68      6.93 o
   2   2   6      119.44       94.24     20.13 o
   3   2   6        2.71        6.69     12.34 o
   4   2   6       52.65       50.89      7.84 o
   5   2   6      101.19       94.00     14.05 o
   6   2   6       19.18        2.14    250.07 o
  -6   3   6        1.83       20.57     31.50 o
  -5   3   6       27.52       35.96      8.99 o
  -4   3   6       29.38       10.96      8.02 o
  -3   3   6      375.06      391.15     12.85 o
  -2   3   6      183.49      101.40     41.01 o
  -1   3   6      782.16      681.83     18.27 o
   0   3   6       56.42       25.73      8.87 o
   1   3   6       40.00       56.38     17.07 o
   2   3   6      203.70      228.16     29.06 o
   3   3   6        1.69        0.29     48.71 o
   4   3   6      244.96      213.31     10.22 o
   5   3   6      320.16      296.40     18.07 o
   6   3   6        0.17       26.11     28.73 o
  -6   4   6        6.63       57.32     32.35 o
  -5   4   6       47.39       42.86      9.00 o
  -4   4   6      586.35      564.09     17.80 o
  -3   4   6      139.85      124.76      6.98 o
  -2   4   6       15.74       44.18      6.48 o
  -1   4   6      327.60      330.91     10.00 o
   0   4   6       18.29        5.00     26.98 o
   1   4   6     1783.59     2168.22    335.09 o
   2   4   6       82.81       85.94      5.56 o
   3   4   6      393.73      347.94     10.25 o
   4   4   6       73.85       70.28      7.96 o
   5   4   6        9.33       23.26     12.77 o
   6   4   6       47.08       24.23     17.10 o
  -6   5   6       29.29       35.22     14.98 o
  -5   5   6      123.61      113.84     14.40 o
  -4   5   6      114.27      121.15      9.08 o
  -3   5   6      113.88       92.79      6.50 o
  -2   5   6      486.86      392.64     73.77 o
  -1   5   6      816.15      899.10     21.73 o
   0   5   6     1040.10     1098.65     32.30 o
   1   5   6       30.65       50.18     11.51 o
   2   5   6       41.40       40.60      5.09 o
   3   5   6       77.96       77.14      7.24 o
   4   5   6      254.13      219.19     10.73 o
   5   5   6       31.96       36.11     12.46 o
   6   5   6        0.20       13.49     35.88 o
  -6   6   6       60.05       70.49     16.15 o
  -5   6   6       20.49        3.28     78.36 o
  -4   6   6       39.82       37.63      7.97 o
  -3   6   6       47.88       42.70      6.37 o
  -2   6   6      201.13      193.36      6.60 o
  -1   6   6       11.88        6.18      5.84 o
   0   6   6      186.29      209.32     11.57 o
   1   6   6        0.39        3.02     46.27 o
   2   6   6        7.34        9.52     12.41 o
   3   6   6        3.42        5.63     16.95 o
   4   6   6       12.09        3.37     45.56 o
   5   6   6        2.51       26.24     25.86 o
   6   6   6       11.39       36.72     34.82 o
  -6   7   6        0.34       14.90     15.15 o
  -5   7   6       35.80       32.03     13.01 o
  -4   7   6       30.35        7.55     20.30 o
  -3   7   6       78.01       73.24      7.70 o
  -2   7   6      396.16      404.11     11.05 o
  -1   7   6      212.26      202.86      6.41 o
   0   7   6      786.50      812.86     22.80 o
   1   7   6      735.67      648.96     17.82 o
   2   7   6       63.37       64.74      5.43 o
   3   7   6       88.13       77.80      7.71 o
   4   7   6      316.73      302.46     11.30 o
   5   7   6      113.27      117.33     15.43 o
   6   7   6        0.26       14.14     14.75 o
  -6   8   6      107.74      106.76     16.78 o
  -5   8   6       47.47       22.78     13.12 o
  -4   8   6       36.65       29.95      7.93 o
  -3   8   6        3.17       16.59     14.76 o
  -2   8   6       16.04       12.59     13.39 o
  -1   8   6      624.32      655.34     17.91 o
   0   8   6        1.18        4.46      6.54 o
   1   8   6      758.43      728.27     19.56 o
   2   8   6        7.20        4.30      5.60 o
   3   8   6      513.42      521.60     14.27 o
   4   8   6        2.92       32.46     23.20 o
   5   8   6       71.34       77.14     14.70 o
   6   8   6       23.18       33.75     33.24 o
  -6   9   6        4.84       17.62     27.80 o
  -5   9   6        1.34       26.11     25.28 o
  -4   9   6      278.60      247.81     11.01 o
  -3   9   6       51.84       51.97      7.75 o
  -2   9   6        3.10        6.31     14.70 o
  -1   9   6      134.48      139.10      6.78 o
   0   9   6      196.66      179.38      7.03 o
   1   9   6       75.62       65.75      5.67 o
   2   9   6       47.57       48.78      6.63 o
   3   9   6       48.11       46.53      7.16 o
   4   9   6      395.91      421.88     19.50 o
   5   9   6        6.73        4.20     70.44 o
  -6  10   6        7.75       46.19     15.79 o
  -5  10   6        3.93       15.59     12.92 o
  -4  10   6      330.93      348.41     16.32 o
  -3  10   6      331.08      288.71     11.04 o
  -2  10   6       12.92       10.88      6.35 o
  -1  10   6       36.09       39.65      6.29 o
   0  10   6        1.71        5.75      6.65 o
   1  10   6      500.86      473.13     12.50 o
   2  10   6        5.59       16.08     12.13 o
   3  10   6        7.28        8.19      6.51 o
   4  10   6       37.01       34.33     12.15 o
   5  10   6        9.14        1.10     98.60 o
  -5  11   6       11.40       42.86     28.95 o
  -4  11   6        7.81        2.17     30.98 o
  -3  11   6      522.19      438.99     14.66 o
  -2  11   6        1.00        6.88      6.23 o
  -1  11   6       77.83       89.69      7.10 o
   0  11   6      347.22      337.76     11.02 o
   1  11   6        0.07        2.17      8.50 o
   2  11   6     1058.50      946.92     26.91 o
   3  11   6       97.74       96.68     12.04 o
   4  11   6      119.18      144.16     15.30 o
   5  11   6       75.26       79.58     16.94 o
  -5  12   6       13.68        6.88     14.97 o
  -4  12   6       74.45       69.44     12.91 o
  -3  12   6        2.75       11.30     10.67 o
  -2  12   6      372.54      297.70     11.21 o
  -1  12   6       10.75       15.59      6.12 o
   0  12   6      302.90      282.80     14.29 o
   1  12   6     1200.31     1165.91     29.01 o
   2  12   6       34.83       32.32      7.10 o
   3  12   6      563.78      618.15     21.74 o
   4  12   6       67.04       70.70     14.50 o
   5  12   6       11.42       51.43     15.23 o
  -5  13   6        0.13        2.21    148.20 o
  -4  13   6        0.90       19.56     27.74 o
  -3  13   6       68.69       43.52     12.53 o
  -2  13   6        0.07        7.08     13.83 o
  -1  13   6      179.17      166.57      9.03 o
   0  13   6        9.88        2.52     11.63 o
   1  13   6       58.78       57.32      7.76 o
   2  13   6      339.34      400.60     17.50 o
   3  13   6       39.55        5.63     58.80 o
   4  13   6        6.07       32.32     26.56 o
  -4  14   6       24.37       10.39     13.13 o
  -3  14   6        0.01        3.70     67.50 o
  -2  14   6       66.58       70.91     11.57 o
  -1  14   6        2.79        1.59    138.47 o
   0  14   6      126.14      125.87      8.41 o
   1  14   6       34.31       25.73     12.04 o
   2  14   6        9.31        7.35     42.97 o
   3  14   6        8.08        5.52     14.43 o
   4  14   6        0.06       29.40     28.18 o
  -4  15   6        2.04       17.41     13.56 o
  -3  15   6       50.52       45.01     13.24 o
  -2  15   6        0.66        0.00     29.62 o
  -1  15   6      100.57      108.57     12.50 o
   0  15   6      127.76      132.69     23.89 o
   1  15   6       15.59       14.71     22.62 o
   2  15   6       30.01       23.50     13.45 o
   3  15   6       11.27        3.75     24.48 o
   4  15   6       83.53      123.09     16.36 o
  -4  16   6       13.06       27.67     28.78 o
  -3  16   6       13.25       17.83     12.45 o
  -2  16   6       21.41        1.96    145.63 o
  -1  16   6       21.74        7.49     45.79 o
   0  16   6       73.84       49.65     26.76 o
   1  16   6       67.76       73.89     12.67 o
   2  16   6       19.99       36.26     12.79 o
   3  16   6       16.69        9.07     14.37 o
  -3  17   6        9.56       16.18     13.07 o
  -2  17   6        3.63       14.52     23.99 o
  -1  17   6        0.02        8.04     31.17 o
   0  17   6        6.37        2.89     27.17 o
   1  17   6        0.38       35.66     26.71 o
   2  17   6        3.01        4.46     19.67 o
   3  17   6       29.28        3.61     30.78 o
  -2  18   6       19.61        6.69     54.55 o
  -1  18   6        0.12       12.86     23.47 o
   0  18   6       26.64       27.53     22.95 o
   1  18   6       14.03       16.29     13.61 o
   2  18   6        0.01        2.93     32.57 o
  -1  19   6        9.74        7.42     13.82 o
   0  19   6       26.18       26.75     23.26 o
   1  19   6        0.86        2.40    142.66 o
  -6   1   7        0.11       12.59     16.05 o
  -5   1   7      167.30      153.30     10.83 o
  -4   1   7       91.22       88.98      8.96 o
  -3   1   7       24.91       27.93      5.81 o
  -2   1   7       55.37       27.01     23.38 o
  -1   1   7      241.82      255.34      8.78 o
   0   1   7     7423.83     8163.99    277.70 o
   1   1   7     1123.59     1267.87     69.40 o
   2   1   7      122.18      102.41      5.82 o
   3   1   7     1101.52      999.93     24.49 o
   4   1   7        3.24        3.24     36.94 o
   5   1   7       17.86       16.18     25.43 o
   6   1   7       91.27       89.21     16.52 o
  -6   2   7       27.59       34.04     15.60 o
  -5   2   7      145.36      156.41     15.00 o
  -4   2   7      131.23      118.42      8.97 o
  -3   2   7       73.00       70.70      6.30 o
  -2   2   7       92.28       50.89     60.96 o
  -1   2   7     4672.89     4140.00     59.49 o
   0   2   7     3167.88     3321.64     53.28 o
   1   2   7     1860.22     2404.72    243.84 o
   2   2   7      500.85      443.71     12.63 o
   3   2   7        0.29        1.44     13.38 o
   4   2   7      623.54      576.62     15.60 o
   5   2   7       30.91       16.18     24.73 o
   6   2   7        0.13       22.19     31.42 o
  -6   3   7       92.20       91.59     15.78 o
  -5   3   7      131.40      103.17     14.72 o
  -4   3   7      428.14      388.69     12.32 o
  -3   3   7      365.08      374.53     11.12 o
  -2   3   7      221.53      150.52     73.88 o
  -1   3   7       21.70        7.22     13.69 o
   0   3   7     1775.23     1790.67    119.48 o
   1   3   7      122.71      118.15      8.15 o
   2   3   7      412.20      413.71     12.71 o
   3   3   7      569.12      548.77     15.80 o
   4   3   7        0.49        0.00     30.39 o
   5   3   7        4.65       10.96     28.47 o
   6   3   7       21.79        9.07     70.14 o
  -6   4   7       15.63       43.19     15.60 o
  -5   4   7      229.54      191.98     15.93 o
  -4   4   7        0.04        1.44     20.78 o
  -3   4   7        0.85        1.41     10.23 o
  -2   4   7      267.91      230.43      7.21 o
  -1   4   7       63.86       42.37      6.51 o
   0   4   7      646.42      764.45     38.00 o
   1   4   7      270.14      340.98     41.99 o
   2   4   7       67.06       72.60      5.75 o
   3   4   7      409.83      400.60     11.50 o
   4   4   7        1.69        0.00     32.97 o
   5   4   7       53.04       58.85     13.42 o
   6   4   7       32.50       22.90     34.32 o
  -6   5   7        5.34       10.07     42.05 o
  -5   5   7       20.87       16.59     27.17 o
  -4   5   7      239.92      246.64     10.99 o
  -3   5   7        0.52        4.41     20.62 o
  -2   5   7       77.86       60.78      5.26 o
  -1   5   7      244.63      279.45      9.19 o
   0   5   7      422.71      496.79     22.28 o
   1   5   7        0.31        7.15     10.82 o
   2   5   7      281.47      285.75      8.87 o
   3   5   7      262.58      240.01      9.68 o
   4   5   7       10.81        6.88     18.43 o
   5   5   7        1.50        1.92    160.94 o
   6   5   7       18.16        4.67    110.89 o
  -6   6   7        5.89        6.12     76.80 o
  -5   6   7      110.30      117.60     14.09 o
  -4   6   7       62.84       72.82      8.32 o
  -3   6   7      697.20      674.03     22.06 o
  -2   6   7        4.05        4.00     17.09 o
  -1   6   7      594.68      633.78     17.61 o
   0   6   7      384.92      375.98     10.66 o
   1   6   7        0.36        6.06     11.56 o
   2   6   7       62.41       69.03      5.81 o
   3   6   7        0.00       15.98     13.89 o
   4   6   7      528.13      479.13     15.31 o
   5   6   7       13.46       21.02     12.95 o
   6   6   7        3.57       16.08     16.43 o
  -6   7   7        7.52        0.00     45.56 o
  -5   7   7       46.24       42.21     13.15 o
  -4   7   7       32.97       19.56      7.63 o
  -3   7   7       22.34        4.89     22.09 o
  -2   7   7      707.20      754.81     20.60 o
  -1   7   7      139.51      164.96      6.42 o
   0   7   7      171.75      162.40      6.37 o
   1   7   7        0.29        1.35      7.99 o
   2   7   7       58.50       46.53      6.31 o
   3   7   7      263.46      229.67      9.85 o
   4   7   7        2.30       13.86     23.07 o
   5   7   7       10.99       29.27     13.65 o
  -6   8   7        5.84        6.50     74.96 o
  -5   8   7       14.99       11.04     32.37 o
  -4   8   7       92.92       96.19      9.07 o
  -3   8   7      287.48      269.10     10.66 o
  -2   8   7       10.81       15.10      6.02 o
  -1   8   7      118.69      140.28      6.51 o
   0   8   7      468.51      440.03     23.59 o
   1   8   7      138.45      120.06      6.30 o
   2   8   7       34.54       36.72      6.06 o
   3   8   7       89.25       84.79      7.82 o
   4   8   7       13.71       12.59     11.88 o
   5   8   7       20.69       12.68     30.58 o
  -6   9   7       10.37       18.58     15.72 o
  -5   9   7        5.65       24.98     29.35 o
  -4   9   7      945.36      917.17     28.00 o
  -3   9   7        1.49        2.14     67.21 o
  -2   9   7      481.85      439.51     12.57 o
  -1   9   7      157.16      157.66      7.84 o
   0   9   7       49.08       48.25      5.73 o
   1   9   7      213.91      198.96      8.46 o
   2   9   7        3.91        2.21      7.79 o
   3   9   7      256.86      235.77     10.36 o
   4   9   7       92.55       89.21     13.69 o
   5   9   7      141.86      136.75     17.53 o
  -5  10   7      103.77       74.53     15.32 o
  -4  10   7       86.83       73.03     13.88 o
  -3  10   7      828.71      632.52     19.48 o
  -2  10   7       57.76       45.01      7.21 o
  -1  10   7      871.06      850.33     24.05 o
   0  10   7      776.50      715.52     22.06 o
   1  10   7       80.55       91.83      7.18 o
   2  10   7      191.16      178.71      9.02 o
   3  10   7        0.68       10.15     26.25 o
   4  10   7      532.96      559.95     21.29 o
   5  10   7      103.07       82.27     16.55 o
  -5  11   7        0.99        6.75     13.51 o
  -4  11   7        6.10       14.52     24.19 o
  -3  11   7      114.17      114.64      8.83 o
  -2  11   7      383.59      336.39     11.00 o
  -1  11   7      135.07      137.63      7.91 o
   0  11   7      236.51      200.02     20.14 o
   1  11   7      168.12      170.46      8.48 o
   2  11   7       99.94       93.27      7.96 o
   3  11   7      122.92      124.76     14.79 o
   4  11   7       19.13       17.31     13.62 o
   5  11   7       23.25       29.40     15.58 o
  -5  12   7        6.37       12.50     14.67 o
  -4  12   7        2.55       15.29     26.19 o
  -3  12   7      101.37      100.15     13.25 o
  -2  12   7       34.50       27.14      6.90 o
  -1  12   7        8.72        7.55     13.05 o
   0  12   7       19.69       17.41      6.26 o
   1  12   7      143.10      123.09      8.59 o
   2  12   7       53.86       57.70     11.96 o
   3  12   7        9.07       33.17     26.77 o
   4  12   7       35.25       49.65     13.38 o
  -5  13   7       57.91       30.77     16.36 o
  -4  13   7      199.51      201.08     17.01 o
  -3  13   7       14.65        9.91     12.35 o
  -2  13   7      160.58      166.89     12.91 o
  -1  13   7       80.10       76.27      8.07 o
   0  13   7      140.47      126.44     16.86 o
   1  13   7      294.97      258.15     10.84 o
   2  13   7       60.76       85.48     13.63 o
   3  13   7      307.64      309.01     18.45 o
   4  13   7       58.48       67.38     15.59 o
  -4  14   7       16.53       15.88     13.54 o
  -3  14   7      150.81      135.88     13.98 o
  -2  14   7       37.12       42.53     11.41 o
  -1  14   7      156.12      149.61     13.45 o
   0  14   7       55.50       57.51     11.94 o
   1  14   7      165.03      175.72     15.90 o
   2  14   7      259.15      274.04     16.96 o
   3  14   7       60.61       53.05     14.38 o
   4  14   7       54.63       72.39     16.37 o
  -4  15   7        9.48       22.30     29.15 o
  -3  15   7       10.59        6.12     12.99 o
  -2  15   7       45.85       38.71     12.44 o
  -1  15   7       81.07      106.24     12.36 o
   0  15   7       22.75       17.73     17.25 o
   1  15   7       12.20       18.80     23.18 o
   2  15   7      129.11      122.26     15.75 o
   3  15   7       11.20       17.73     28.41 o
  -3  16   7        3.00       15.10     26.31 o
  -2  16   7       27.62       25.23     12.55 o
  -1  16   7       38.22       56.19     11.99 o
   0  16   7       11.81        2.10     35.88 o
   1  16   7       26.23        3.06     26.62 o
   2  16   7        8.62        8.11     13.60 o
   3  16   7        1.61       15.78     14.00 o
  -3  17   7       16.26       18.26     31.28 o
  -2  17   7       11.04       14.43     13.48 o
  -1  17   7        0.15       10.88     12.12 o
   0  17   7       81.56      102.67     14.18 o
   1  17   7      106.13      138.51     16.17 o
   2  17   7       18.85        8.04     13.89 o
  -2  18   7       17.53       37.63     13.34 o
  -1  18   7       90.90      102.92     14.70 o
   0  18   7       15.26        1.38     37.59 o
   1  18   7       39.73       61.56     15.10 o
  -6   0   8       29.55       25.73     16.35 o
  -5   0   8      888.89      859.83     27.84 o
  -4   0   8      946.74      953.08     26.23 o
  -3   0   8      240.04      241.95      8.16 o
  -2   0   8       12.74       12.24      4.81 o
  -1   0   8        6.49        1.08     19.98 o
   0   0   8      237.21      262.99      9.32 o
   1   0   8        1.95        5.23     24.30 o
   2   0   8      747.03      694.95     19.10 o
   3   0   8     2440.81     2249.25     52.14 o
   4   0   8      237.29      222.16     10.06 o
   5   0   8       14.80       11.89     12.84 o
   6   0   8        0.46        8.99     52.74 o
  -6   1   8       55.92       28.46     16.66 o
  -5   1   8      133.58      124.20     14.76 o
  -4   1   8       85.63      107.27      8.80 o
  -3   1   8      522.53      545.84     19.27 o
  -2   1   8       21.86       18.58      4.85 o
  -1   1   8      334.61      325.03      9.91 o
   0   1   8      150.70      156.09      8.12 o
   1   1   8     1514.42     1810.82    238.18 o
   2   1   8      363.57      321.43      9.41 o
   3   1   8       58.86       48.95      7.34 o
   4   1   8      382.92      359.22     12.31 o
   5   1   8       84.48       46.70     14.34 o
   6   1   8        3.17       11.38     40.68 o
  -6   2   8       27.14       21.95     16.39 o
  -5   2   8        0.25        3.28     22.76 o
  -4   2   8      221.04      218.82     10.35 o
  -3   2   8       39.08       25.23      6.65 o
  -2   2   8       51.41       48.08      5.02 o
  -1   2   8      147.34      113.04      7.70 o
   0   2   8       71.67      114.91      7.50 o
   1   2   8       22.49       21.25      4.72 o
   2   2   8        7.68        0.83     86.70 o
   3   2   8       58.85       52.87      7.09 o
   4   2   8      305.97      269.51     11.08 o
   5   2   8        0.14       17.94     12.59 o
   6   2   8        2.53       13.31     15.95 o
  -6   3   8      211.39      197.56     18.97 o
  -5   3   8       28.34       58.85     13.42 o
  -4   3   8       68.08       69.03      8.30 o
  -3   3   8        0.41        2.68     31.57 o
  -2   3   8     1073.43      935.42     21.40 o
  -1   3   8     1308.55     1225.52     36.74 o
   0   3   8      799.91      889.39     49.18 o
   1   3   8        0.57        6.62     11.06 o
   2   3   8       19.49        5.94     15.95 o
   3   3   8      247.32      190.59      9.31 o
   4   3   8      211.76      181.73      9.77 o
   5   3   8       31.65       17.83     12.98 o
   6   3   8        7.15        7.08     62.66 o
  -6   4   8       20.44       74.10     35.71 o
  -5   4   8      727.26      741.82     23.14 o
  -4   4   8       88.10       80.25      8.28 o
  -3   4   8       22.59       25.35      6.67 o
  -2   4   8     1147.20     1152.30     33.93 o
  -1   4   8      420.38      409.65     12.14 o
   0   4   8     1684.76     1440.66     35.09 o
   1   4   8      277.25      233.47      7.25 o
   2   4   8        6.19       11.30     13.10 o
   3   4   8     1137.27     1053.57     27.58 o
   4   4   8        0.62        0.00     32.37 o
   5   4   8        8.20       17.62     25.59 o
   6   4   8       51.19       55.63     17.33 o
  -6   5   8      130.25      127.00     16.90 o
  -5   5   8       21.42       45.18     13.10 o
  -4   5   8      108.17      105.47      8.98 o
  -3   5   8      190.48      187.16      9.23 o
  -2   5   8      102.42      113.31      6.65 o
  -1   5   8     1791.74     1701.92     39.17 o
   0   5   8        3.65        1.10     36.09 o
   1   5   8       29.10       24.35      4.81 o
   2   5   8      300.81      279.03      9.60 o
   3   5   8       94.80       74.53      7.98 o
   4   5   8       54.50       61.56     12.35 o
   5   5   8       49.11       21.95     13.93 o
   6   5   8       16.07        3.65     38.02 o
  -6   6   8        4.23       22.54     16.61 o
  -5   6   8        4.11        2.21     39.79 o
  -4   6   8        1.07        6.82     18.13 o
  -3   6   8       39.72       37.63      7.05 o
  -2   6   8        0.61       24.11     12.88 o
  -1   6   8      112.51      100.40      6.01 o
   0   6   8      180.59      167.86      6.80 o
   1   6   8      136.01      141.47      6.54 o
   2   6   8      523.55      473.68     15.23 o
   3   6   8        0.34       23.38     14.74 o
   4   6   8       24.18       22.19     11.89 o
   5   6   8       11.27        5.75     15.66 o
  -6   7   8        3.76       30.36     33.45 o
  -5   7   8       51.89       46.53     14.83 o
  -4   7   8      321.17      321.43     12.10 o
  -3   7   8      256.52      221.42      9.67 o
  -2   7   8      118.16      101.91      7.32 o
  -1   7   8     1035.83     1011.02     23.04 o
   0   7   8     1126.33     1028.58     24.04 o
   1   7   8       56.89       44.85      6.36 o
   2   7   8        5.29        5.75      5.93 o
   3   7   8        7.54        7.69     15.04 o
   4   7   8      235.26      243.90     16.00 o
   5   7   8       65.93       69.65     14.81 o
  -6   8   8        0.10        4.46     92.73 o
  -5   8   8      199.38      217.34     16.95 o
  -4   8   8      296.98      295.97     15.91 o
  -3   8   8      339.82      322.33     10.77 o
  -2   8   8      844.94      868.64     23.57 o
  -1   8   8      208.26      209.68      8.32 o
   0   8   8      536.24      489.58     27.64 o
   1   8   8        7.98        3.10      5.81 o
   2   8   8        4.37        1.02     18.89 o
   3   8   8      424.77      388.69     13.30 o
   4   8   8      107.34      105.73     13.62 o
   5   8   8       35.83       26.50     16.21 o
  -5   9   8       64.46       71.97     14.41 o
  -4   9   8      364.52      375.50     17.92 o
  -3   9   8       45.45       33.75      7.84 o
  -2   9   8        0.92        4.10     18.89 o
  -1   9   8      151.04      136.46      7.88 o
   0   9   8       95.52       88.51     11.52 o
   1   9   8       23.21       29.40      6.23 o
   2   9   8        0.23        0.00     26.62 o
   3   9   8        1.84        3.42     78.36 o
   4   9   8       70.54       69.65     13.97 o
   5   9   8       48.49        6.88     20.46 o
  -5  10   8        0.29       16.39     29.13 o
  -4  10   8       10.29       34.04     27.26 o
  -3  10   8      115.94      103.68      8.91 o
  -2  10   8      262.87      250.58     10.28 o
  -1  10   8        0.62        8.19     14.23 o
   0  10   8        2.31       10.47     13.91 o
   1  10   8      500.18      470.42     14.09 o
   2  10   8        4.50        6.75     14.57 o
   3  10   8       17.94        0.00     35.04 o
   4  10   8       44.16       56.01     13.28 o
   5  10   8        7.31        2.36    178.43 o
  -5  11   8       35.01       27.27     14.75 o
  -4  11   8        2.44        7.49     44.14 o
  -3  11   8      161.75      171.11     13.40 o
  -2  11   8       26.98       34.04      7.00 o
  -1  11   8     1038.02     1017.39     27.10 o
   0  11   8      340.28      310.77     10.57 o
   1  11   8       76.16       66.76      7.35 o
   2  11   8       36.14       38.87      7.17 o
   3  11   8        0.04        3.65     78.99 o
   4  11   8       51.10       33.46     15.47 o
  -5  12   8       16.10        8.92     51.46 o
  -4  12   8       60.52       47.91     14.01 o
  -3  12   8       50.86       65.14     11.50 o
  -2  12   8      287.81      285.75     15.21 o
  -1  12   8        1.48        3.42     33.79 o
   0  12   8      240.92      263.80     10.55 o
   1  12   8       90.17       96.68      7.86 o
   2  12   8       44.77       37.17     12.34 o
   3  12   8      201.00      224.78     16.11 o
   4  12   8        2.76       15.59     28.41 o
  -4  13   8       68.52       95.21     14.63 o
  -3  13   8        3.62       15.00     11.81 o
  -2  13   8       17.28       10.31     29.23 o
  -1  13   8      256.02      249.00     15.77 o
   0  13   8       23.32       19.23     23.01 o
   1  13   8       33.91       19.12     11.80 o
   2  13   8      200.77      221.42     16.36 o
   3  13   8        2.88       10.39     35.04 o
   4  13   8       30.44       51.43     15.05 o
  -4  14   8      137.22      131.26     16.32 o
  -3  14   8       31.72       32.74     12.58 o
  -2  14   8        0.15        5.52     52.22 o
  -1  14   8       39.77       50.01     11.66 o
   0  14   8        1.56        1.66     78.36 o
   1  14   8       22.76       12.95     12.68 o
   2  14   8      246.79      296.40     17.64 o
   3  14   8        1.84       10.96     39.34 o
  -4  15   8       33.94       13.77     32.17 o
  -3  15   8       99.52      141.77     16.66 o
  -2  15   8       29.33       17.62     26.12 o
  -1  15   8       33.31       11.30     24.48 o
   0  15   8        0.45        8.55     33.59 o
   1  15   8      165.09      212.58     16.39 o
   2  15   8       41.69       46.70     14.69 o
   3  15   8       21.39        2.32    195.82 o
  -3  16   8      131.34      148.08     16.72 o
  -2  16   8       22.28        8.33     49.20 o
  -1  16   8        2.08       15.10     12.23 o
   0  16   8      110.03      112.25     15.09 o
   1  16   8       97.06      103.43     14.74 o
   2  16   8       78.14       93.75     15.73 o
  -2  17   8        2.73       19.89     28.42 o
  -1  17   8        0.05       10.63     33.38 o
   0  17   8       23.08       27.80     23.98 o
   1  17   8       33.24       36.41     15.38 o
   2  17   8       30.49       39.49     15.70 o
  -1  18   8        2.19       13.68     26.80 o
   0  18   8       14.67       19.34     38.02 o
   1  18   8       17.35       19.89     15.16 o
  -6   1   9        1.75        3.61     36.09 o
  -5   1   9      209.75      205.36     16.83 o
  -4   1   9        0.41        1.10    104.30 o
  -3   1   9       22.35       24.11      6.38 o
  -2   1   9       45.33       35.22      5.49 o
  -1   1   9        2.67        6.88      4.26 o
   0   1   9       83.94       70.07      5.23 o
   1   1   9       51.46       47.05      5.14 o
   2   1   9      873.97      805.04     22.69 o
   3   1   9     1081.08     1027.78     27.24 o
   4   1   9       66.24       69.24     11.85 o
   5   1   9      100.54       80.69     15.49 o
  -6   2   9       50.76       41.56     16.27 o
  -5   2   9       62.79       67.58     13.76 o
  -4   2   9      543.23      515.91     17.59 o
  -3   2   9       14.26        8.55     15.19 o
  -2   2   9      111.97      107.79      6.23 o
  -1   2   9      979.25      922.48     21.25 o
   0   2   9       11.82       19.89      4.35 o
   1   2   9        0.60        3.61      4.56 o
   2   2   9     1339.45     1268.76     27.59 o
   3   2   9      470.27      434.81     13.55 o
   4   2   9      246.95      254.95     16.36 o
   5   2   9        1.24       24.23     27.06 o
  -6   3   9       21.86       45.18     16.12 o
  -5   3   9      362.85      308.57     18.87 o
  -4   3   9      156.66      145.96      9.96 o
  -3   3   9       22.55       19.12      6.88 o
  -2   3   9      611.60      574.23     18.56 o
  -1   3   9     1338.55     1364.86     36.93 o
   0   3   9      320.39      270.33      8.22 o
   1   3   9        0.25        7.42     11.50 o
   2   3   9      175.05      165.92      8.37 o
   3   3   9      600.39      537.70     17.38 o
   4   3   9       18.67       20.57     11.90 o
   5   3   9        3.97       20.68     26.48 o
  -6   4   9        7.34        9.83     16.14 o
  -5   4   9       56.31       14.05     27.35 o
  -4   4   9       11.61       13.13      7.51 o
  -3   4   9      459.44      441.08     13.64 o
  -2   4   9      514.99      489.58     12.72 o
  -1   4   9        5.09        0.00     24.30 o
   0   4   9       21.03       25.98      4.84 o
   1   4   9      105.02      116.25      6.20 o
   2   4   9       16.37        3.70     27.72 o
   3   4   9      348.13      289.56     10.63 o
   4   4   9       15.17       12.95     11.96 o
   5   4   9       32.38       45.85     13.87 o
  -6   5   9        4.76        8.47     59.35 o
  -5   5   9      342.43      344.22     19.01 o
  -4   5   9       80.38       78.24      8.18 o
  -3   5   9      136.99      119.51      8.19 o
  -2   5   9      664.08      677.27     20.16 o
  -1   5   9        0.08       11.55     11.72 o
   0   5   9      128.12      115.45      8.32 o
   1   5   9      504.15      484.62     12.65 o
   2   5   9      389.61      372.12     12.05 o
   3   5   9      278.22      236.92     10.38 o
   4   5   9        6.64        3.65     83.44 o
   5   5   9       23.80        4.30     98.60 o
  -6   6   9      279.29      216.98     21.35 o
  -5   6   9       37.25       41.72     14.20 o
  -4   6   9      308.61      328.19     16.30 o
  -3   6   9      456.54      412.19     12.18 o
  -2   6   9       31.30        2.80     38.02 o
  -1   6   9     2919.88     2832.73     54.53 o
   0   6   9      465.40      421.37     15.39 o
   1   6   9        3.26        3.70     24.65 o
   2   6   9      538.73      494.57     13.89 o
   3   6   9        3.24       17.10     15.40 o
   4   6   9       11.03        5.52     57.99 o
   5   6   9        7.50        4.41     86.70 o
  -6   7   9       17.93       34.63     15.73 o
  -5   7   9      191.86      205.36     16.11 o
  -4   7   9       11.18        1.24     55.60 o
  -3   7   9       26.91       33.46      6.94 o
  -2   7   9      401.00      409.15     12.64 o
  -1   7   9       64.82       61.95      7.08 o
   0   7   9      757.27      778.33     21.61 o
   1   7   9       86.44       82.73      7.27 o
   2   7   9        0.10       21.83     14.01 o
   3   7   9      220.21      220.30     10.01 o
   4   7   9       10.72       21.83     12.03 o
   5   7   9        6.71       18.04     33.01 o
  -5   8   9      114.01      117.06     15.68 o
  -4   8   9        0.40        6.82     38.90 o
  -3   8   9        2.88        7.90      7.23 o
  -2   8   9       33.62       29.40      6.37 o
  -1   8   9      186.56      186.82      8.54 o
   0   8   9      561.86      507.99     14.64 o
   1   8   9      134.10      128.41      7.93 o
   2   8   9       46.89       57.51      7.01 o
   3   8   9       64.32       68.61     12.83 o
   4   8   9       62.02       64.74     13.27 o
   5   8   9        2.74        4.62     81.20 o
  -5   9   9        3.37       10.23     41.36 o
  -4   9   9       82.92       97.66     13.09 o
  -3   9   9       45.38       44.68      7.35 o
  -2   9   9      562.11      564.69     17.22 o
  -1   9   9        4.03        6.18      6.21 o
   0   9   9      163.31      152.37      8.64 o
   1   9   9      444.22      408.14     11.61 o
   2   9   9       35.16       34.78      6.93 o
   3   9   9        7.53       14.52     26.95 o
   4   9   9      124.60      134.43     14.78 o
   5   9   9       11.02       25.60     15.93 o
  -5  10   9        2.81       21.25     24.54 o
  -4  10   9       45.24       66.76     12.45 o
  -3  10   9       12.34        6.62     32.77 o
  -2  10   9      399.56      355.44     11.78 o
  -1  10   9      568.42      505.74     16.86 o
   0  10   9      170.84      163.68     11.51 o
   1  10   9      266.36      269.51     10.26 o
   2  10   9       51.49       70.49     12.38 o
   3  10   9       22.39       17.10     11.26 o
   4  10   9       52.68       50.36     15.25 o
  -5  11   9        2.11       13.31     27.72 o
  -4  11   9       64.56       61.17     14.07 o
  -3  11   9       27.01       17.52     23.64 o
  -2  11   9        0.64        8.04     20.30 o
  -1  11   9        6.50       12.59      6.21 o
   0  11   9      248.65      256.54     10.41 o
   1  11   9       76.01       70.49      7.97 o
   2  11   9        3.81       26.88     20.86 o
   3  11   9       58.85       60.78     13.44 o
   4  11   9       12.32       42.53     30.96 o
  -4  12   9        0.75        2.06     42.97 o
  -3  12   9       19.74       16.18     12.26 o
  -2  12   9        8.81        5.11     45.08 o
  -1  12   9       51.35       56.76     11.29 o
   0  12   9      135.91      138.81     13.54 o
   1  12   9       94.19       84.56     13.33 o
   2  12   9       26.29       31.47     12.19 o
   3  12   9        1.57        0.00     39.57 o
   4  12   9        0.22       24.48     14.22 o
  -4  13   9       73.66       94.24     14.80 o
  -3  13   9        0.75       13.68     24.30 o
  -2  13   9       21.21       12.68     22.24 o
  -1  13   9       23.92       30.63     10.93 o
   0  13   9      205.66      223.28     14.94 o
   1  13   9       41.44       45.35     12.79 o
   2  13   9      382.02      445.82     20.05 o
   3  13   9      142.30      158.29     17.60 o
   4  13   9       11.57       26.75     32.18 o
  -4  14   9       11.63       15.78     27.50 o
  -3  14   9       59.04       62.94     14.27 o
  -2  14   9        7.77       13.95     11.20 o
  -1  14   9       18.65       35.52     10.87 o
   0  14   9       53.94       85.94     12.05 o
   1  14   9      269.82      284.06     17.27 o
   2  14   9      165.67      221.79     17.12 o
   3  14   9        0.27       55.26     29.91 o
  -3  15   9        4.18       17.31     30.77 o
  -2  15   9        0.35        8.19     34.83 o
  -1  15   9       32.01       27.01     13.25 o
   0  15   9       10.40        1.29     52.22 o
   1  15   9      238.74      259.76     18.53 o
   2  15   9       32.76       17.83     32.18 o
   3  15   9       78.06       70.49     16.57 o
  -3  16   9        5.08       39.02     31.37 o
  -2  16   9       22.27       43.19     13.14 o
  -1  16   9       69.73       75.40     14.10 o
   0  16   9        0.02       12.50     21.12 o
   1  16   9       52.67       69.44     15.41 o
   2  16   9       52.74       53.60     15.55 o
  -2  17   9       65.28       77.80     15.65 o
  -1  17   9       26.07        8.84     45.32 o
   0  17   9       58.69       88.74     15.06 o
   1  17   9       31.20       44.51     15.00 o
  -6   0  10       34.24       42.70     16.49 o
  -5   0  10      107.60      100.15     15.25 o
  -4   0  10      288.91      289.14     11.47 o
  -3   0  10      803.39      763.76     24.17 o
  -2   0  10      337.40      305.07      9.60 o
  -1   0  10       45.81       72.82      5.76 o
   0   0  10       10.16        0.34     17.68 o
   1   0  10        3.54        5.28     13.12 o
   2   0  10       86.81       67.17      7.17 o
   3   0  10      948.20      805.04     24.81 o
   4   0  10        0.01       24.73     23.11 o
   5   0  10        2.26       15.59     13.71 o
  -6   1  10       44.95       44.01     16.91 o
  -5   1  10        1.76        0.46    177.95 o
  -4   1  10       35.80       33.32      8.22 o
  -3   1  10      234.31      220.30      9.64 o
  -2   1  10       69.22       63.74      6.58 o
  -1   1  10      153.85      122.53      6.64 o
   0   1  10      173.40      198.96      7.40 o
   1   1  10       10.27        7.08     12.90 o
   2   1  10      627.41      569.45     16.70 o
   3   1  10       39.95       41.72      7.75 o
   4   1  10       35.84       30.77     12.06 o
   5   1  10        1.05        5.75     17.24 o
  -6   2  10       18.99       11.80     16.91 o
  -5   2  10        1.35        5.46     64.63 o
  -4   2  10       15.84       20.91      7.54 o
  -3   2  10      390.59      380.84     11.70 o
  -2   2  10       10.80        2.17      8.60 o
  -1   2  10        1.33       11.46      4.65 o
   0   2  10       83.51       78.91      5.77 o
   1   2  10       25.05       18.80      5.85 o
   2   2  10       25.35       40.60      6.37 o
   3   2  10      256.04      263.39     10.54 o
   4   2  10       18.77       10.96     30.98 o
   5   2  10       38.09       21.37     29.22 o
  -6   3  10       84.79       94.97     17.05 o
  -5   3  10      116.45      141.47     15.16 o
  -4   3  10      209.86      188.19     10.63 o
  -3   3  10       18.91       15.00      7.36 o
  -2   3  10      586.16      574.82     19.77 o
  -1   3  10     1238.44     1159.94     24.68 o
   0   3  10       60.85       44.34      9.98 o
   1   3  10        0.06       11.98     11.24 o
   2   3  10      413.99      367.79     11.02 o
   3   3  10       53.81       38.40      7.59 o
   4   3  10      211.94      229.67     15.90 o
   5   3  10       29.62        6.56     86.05 o
  -6   4  10        5.40        4.30    121.95 o
  -5   4  10      143.32      165.60     15.76 o
  -4   4  10       67.17       49.30     12.11 o
  -3   4  10      332.00      313.86     11.07 o
  -2   4  10      992.69      977.93     24.22 o
  -1   4  10       98.91       90.87      6.91 o
   0   4  10      755.21      666.26     29.02 o
   1   4  10      150.55      144.76      7.82 o
   2   4  10      116.13      110.66      7.89 o
   3   4  10      385.57      352.62     12.20 o
   4   4  10       86.89      102.41     13.66 o
   5   4  10       14.63        6.12     18.43 o
  -6   5  10       70.71       65.95     17.65 o
  -5   5  10       33.47       11.30     34.00 o
  -4   5  10       20.23       31.61     11.52 o
  -3   5  10       29.65        7.55     17.54 o
  -2   5  10      121.20      120.33      7.95 o
  -1   5  10     2227.89     2157.77     48.75 o
   0   5  10       34.34       34.19      6.87 o
   1   5  10       33.87       22.30      6.37 o
   2   5  10       52.41       51.25      6.98 o
   3   5  10      174.66      191.28      9.68 o
   4   5  10       13.93        5.69     48.71 o
   5   5  10        1.94       31.75     29.14 o
  -6   6  10        7.46        0.00     52.74 o
  -5   6  10       24.85        3.90    103.94 o
  -4   6  10      482.34      534.23     19.64 o
  -3   6  10      215.38      191.98     10.04 o
  -2   6  10      368.77      346.08     11.16 o
  -1   6  10       12.74       13.95      6.16 o
   0   6  10       20.87       24.60      5.70 o
   1   6  10       61.17       50.36      7.27 o
   2   6  10        4.62        1.50     15.52 o
   3   6  10       40.69       53.79     12.28 o
   4   6  10        3.93        9.76     31.57 o
   5   6  10       10.18       11.55     40.01 o
  -5   7  10      135.46       94.00     15.99 o
  -4   7  10        1.65        5.63     13.77 o
  -3   7  10       97.87      103.68      8.40 o
  -2   7  10       82.29       87.10      7.93 o
  -1   7  10      242.47      213.68      9.13 o
   0   7  10       53.93       50.36      6.74 o
   1   7  10      437.80      400.60     13.00 o
   2   7  10        2.09        3.37     30.78 o
   3   7  10       16.75       12.06     11.72 o
   4   7  10        2.63       12.24     23.43 o
   5   7  10       17.11        2.97     42.97 o
  -5   8  10       87.76       72.39     16.58 o
  -4   8  10      114.16      125.87     14.30 o
  -3   8  10       55.35       58.66     11.29 o
  -2   8  10      339.65      318.75     10.71 o
  -1   8  10       30.78       30.08      6.99 o
   0   8  10     1237.22     1176.17     60.84 o
   1   8  10       23.50       24.35      6.41 o
   2   8  10      487.66      475.85     13.08 o
   3   8  10        5.10       13.04     22.38 o
   4   8  10        1.62        8.40     38.24 o
   5   8  10        1.06        2.44    180.79 o
  -5   9  10        0.11        4.25    103.94 o
  -4   9  10       22.14        1.89    197.81 o
  -3   9  10       32.62       27.14     11.46 o
  -2   9  10       33.22        5.75     25.54 o
  -1   9  10      529.32      510.25     12.42 o
   0   9  10        1.97        1.72     15.11 o
   1   9  10      283.43      252.95     10.73 o
   2   9  10      127.95      137.05     13.16 o
   3   9  10       26.15       11.38     22.76 o
   4   9  10        1.91        6.56     14.84 o
  -5  10  10        0.10        4.41     98.25 o
  -4  10  10        2.03        3.90     72.53 o
  -3  10  10        8.02        6.12     11.31 o
  -2  10  10        2.59        2.44     22.93 o
  -1  10  10      212.72      194.41      9.76 o
   0  10  10       13.64        5.69     16.95 o
   1  10  10      160.39      141.77      8.93 o
   2  10  10       16.35       40.44     12.24 o
   3  10  10        4.39        3.95     70.14 o
   4  10  10        0.48       27.14     28.77 o
  -5  11  10        3.15        2.89     34.00 o
  -4  11  10       39.81       56.76     13.18 o
  -3  11  10        0.06       31.33     24.34 o
  -2  11  10        1.92        6.82     29.04 o
  -1  11  10      380.61      414.73     17.30 o
   0  11  10       34.83        2.89     42.97 o
   1  11  10      401.53      491.79     19.39 o
   2  11  10        2.20       33.75     23.37 o
   3  11  10        2.13        0.53    150.36 o
   4  11  10        5.47        0.58    186.06 o
  -4  12  10        0.86        2.14    153.85 o
  -3  12  10       30.04       48.95     12.41 o
  -2  12  10      109.38      114.91     13.66 o
  -1  12  10        0.11       24.23     21.53 o
   0  12  10      130.47      170.78     28.08 o
   1  12  10        0.22       14.81     24.71 o
   2  12  10      110.26      125.31     14.55 o
   3  12  10       27.95       10.96     40.91 o
  -4  13  10       30.52        2.21    219.76 o
  -3  13  10        0.07       16.39     23.87 o
  -2  13  10        1.90        1.89     31.57 o
  -1  13  10        2.25       10.96     21.92 o
   0  13  10       14.68        3.65     40.01 o
   1  13  10       31.33        1.96    165.45 o
   2  13  10        0.27       16.79     29.18 o
   3  13  10        0.01        4.62     88.36 o
  -3  14  10        6.42        0.00     35.24 o
  -2  14  10       58.30       56.01     13.65 o
  -1  14  10        2.13        3.90     85.39 o
   0  14  10       30.43       14.52     27.04 o
   1  14  10        3.48        5.75     14.30 o
   2  14  10      188.75      235.77     18.80 o
   3  14  10        0.00       33.61     31.43 o
  -3  15  10       75.60       81.37     16.00 o
  -2  15  10       57.94       64.14     13.41 o
  -1  15  10       14.22       12.41     12.50 o
   0  15  10        1.88        2.76     22.26 o
   1  15  10      134.69      135.30     17.44 o
   2  15  10       11.68       11.63     33.38 o
  -2  16  10       85.42      106.76     16.27 o
  -1  16  10       54.72       19.56     29.84 o
   0  16  10        0.96        6.37     78.99 o
   1  16  10       21.37       16.39     15.27 o
  -1  17  10        3.57        1.15     80.25 o
   0  17  10        1.07        4.89     83.12 o
  -6   1  11        0.15       20.23     16.30 o
  -5   1  11       43.43       57.51     13.64 o
  -4   1  11       94.69       93.03     13.26 o
  -3   1  11       15.21        6.50     19.51 o
  -2   1  11      504.62      498.47     13.39 o
  -1   1  11       59.81       59.42      6.55 o
   0   1  11      204.01      211.13      8.71 o
   1   1  11      367.10      338.68     10.12 o
   2   1  11        0.02       13.77     14.65 o
   3   1  11       26.04       38.71     11.66 o
   4   1  11        1.49        3.80     83.12 o
   5   1  11       18.33       22.78     16.10 o
  -6   2  11      144.28      120.33     19.46 o
  -5   2  11        2.58        7.69     48.71 o
  -4   2  11       30.64       15.88     12.55 o
  -3   2  11      385.96      356.85     11.33 o
  -2   2  11      304.82      303.33     10.44 o
  -1   2  11       26.27       10.55      6.01 o
   0   2  11      461.70      430.65     11.93 o
   1   2  11       48.02       42.21      6.17 o
   2   2  11        8.56        9.60      6.50 o
   3   2  11       20.21       10.07     30.20 o
   4   2  11       11.83        6.24     12.49 o
   5   2  11       29.55       35.96     34.47 o
  -6   3  11       42.56       19.01     17.11 o
  -5   3  11       65.55       74.53     14.67 o
  -4   3  11       44.60       41.88     12.61 o
  -3   3  11      379.83      366.36     11.96 o
  -2   3  11       29.32       38.09      6.63 o
  -1   3  11      122.27      114.64      7.49 o
   0   3  11        8.61        1.50     11.87 o
   1   3  11        0.78        6.95     13.11 o
   2   3  11      465.38      423.42     11.83 o
   3   3  11      135.60      128.98     13.62 o
   4   3  11        1.62        9.76     29.04 o
   5   3  11        1.29        0.00     42.97 o
  -5   4  11       75.05       66.76     14.90 o
  -4   4  11      117.97      149.00     13.73 o
  -3   4  11      223.96      241.17     10.48 o
  -2   4  11       10.62        5.40      6.85 o
  -1   4  11       33.76       15.00      6.19 o
   0   4  11        0.56        0.97     24.83 o
   1   4  11        7.56        3.06      5.77 o
   2   4  11      248.39      207.51      9.72 o
   3   4  11      141.69      136.17     14.58 o
   4   4  11        1.19       26.11     28.22 o
   5   4  11       30.24       31.61     15.45 o
  -5   5  11      117.35      136.17     16.04 o
  -4   5  11        0.41       15.59     24.17 o
  -3   5  11      148.22      117.06      8.65 o
  -2   5  11      529.78      504.62     12.91 o
  -1   5  11      158.98      146.26      8.76 o
   0   5  11      207.78      190.59     15.87 o
   1   5  11        0.85        1.05     80.88 o
   2   5  11      103.06       98.66      7.94 o
   3   5  11       54.38       44.51     13.34 o
   4   5  11        8.72       18.47     13.10 o
   5   5  11       94.75       78.69     16.62 o
  -5   6  11        0.11       26.24     26.50 o
  -4   6  11      287.51      281.12     16.76 o
  -3   6  11       14.79        9.45     22.93 o
  -2   6  11      329.85      325.93     10.83 o
  -1   6  11      589.62      515.91     15.89 o
   0   6  11        4.83        4.25     15.80 o
   1   6  11      472.48      429.10     13.46 o
   2   6  11      569.96      517.04     15.34 o
   3   6  11      104.50       99.65     14.22 o
   4   6  11       52.36       71.97     13.78 o
  -5   7  11      165.85      145.96     16.60 o
  -4   7  11        0.00        1.82    141.82 o
  -3   7  11       84.53       91.83     11.73 o
  -2   7  11        0.93       16.69      6.53 o
  -1   7  11        4.40        6.43      6.02 o
   0   7  11       42.83       36.11      6.76 o
   1   7  11      276.53      221.42     10.04 o
   2   7  11      143.78      176.71     14.28 o
   3   7  11       37.27       35.81     12.26 o
   4   7  11       19.39        4.35     89.02 o
  -5   8  11       53.73        6.43     80.25 o
  -4   8  11        9.01        7.62     43.20 o
  -3   8  11        0.00       15.39     11.96 o
  -2   8  11      391.76      406.62     12.09 o
  -1   8  11        4.58        2.25     41.59 o
   0   8  11        9.93        5.69      6.98 o
   1   8  11      368.60      332.27     11.84 o
   2   8  11        7.72       10.71     22.42 o
   3   8  11       32.64       54.34     12.71 o
   4   8  11       19.81        8.92     47.97 o
  -5   9  11      118.55      135.88     17.48 o
  -4   9  11      110.00      121.15     14.58 o
  -3   9  11      249.70      272.39     15.67 o
  -2   9  11        3.76        6.56     34.83 o
  -1   9  11        8.31        4.73     21.76 o
   0   9  11       71.82       66.76      8.78 o
   1   9  11       48.97       58.85     11.69 o
   2   9  11      148.79      173.74     15.15 o
   3   9  11       24.57       41.24     13.00 o
   4   9  11       42.36       56.57     15.97 o
  -4  10  11      148.60      132.41     16.10 o
  -3  10  11       57.12       69.03     12.46 o
  -2  10  11        9.60        2.60     26.44 o
  -1  10  11       61.02       54.52     11.99 o
   0  10  11        0.86        1.35     84.74 o
   1  10  11        2.54        8.62     11.15 o
   2  10  11       56.75       60.78     12.66 o
   3  10  11       79.80       88.27     15.26 o
   4  10  11       50.91       55.82     15.68 o
  -4  11  11        4.29       27.67     12.49 o
  -3  11  11        0.58       27.14     24.60 o
  -2  11  11        3.32        8.55     10.23 o
  -1  11  11       68.48       72.60     12.56 o
   0  11  11        6.27       14.52     46.27 o
   1  11  11        1.06       18.69     23.98 o
   2  11  11        5.39       12.06     11.98 o
   3  11  11       24.88       38.71     14.46 o
  -4  12  11        7.77        0.00     42.05 o
  -3  12  11        1.04        2.03    176.54 o
  -2  12  11        0.39       13.31     23.34 o
  -1  12  11       54.09       57.13     12.84 o
   0  12  11      217.10      232.71     16.39 o
   1  12  11      155.87      204.29     15.71 o
   2  12  11        1.29       17.41     12.72 o
   3  12  11        0.16        5.75     15.80 o
  -3  13  11       96.52      117.88     15.73 o
  -2  13  11        8.44       30.63     12.03 o
  -1  13  11      107.30      123.92     13.63 o
   0  13  11        2.13        8.69     15.84 o
   1  13  11       15.51       12.50     26.07 o
   2  13  11       31.48       14.43     15.28 o
   3  13  11        4.65        2.40     45.56 o
  -3  14  11        1.53        4.46     85.07 o
  -2  14  11       18.86       13.13     13.31 o
  -1  14  11      111.70      137.05     14.92 o
   0  14  11       55.67       48.25     19.44 o
   1  14  11        1.65       15.49     29.60 o
   2  14  11        2.89        4.67     89.36 o
  -2  15  11       21.05       11.13     14.17 o
  -1  15  11       83.77       89.21     14.16 o
   0  15  11       36.07       44.18     14.28 o
   1  15  11        5.62       10.47     13.75 o
  -1  16  11        1.86       63.74     27.53 o
   0  16  11        0.01        1.00     29.04 o
  -5   0  12       20.88       21.60     14.40 o
  -4   0  12      538.55      495.68     20.58 o
  -3   0  12        0.61        7.08     15.39 o
  -2   0  12      758.34      700.89     19.18 o
  -1   0  12      180.32      172.09      8.85 o
   0   0  12      533.89      517.61     16.49 o
   1   0  12       69.86       60.58      7.20 o
   2   0  12      602.20      561.13     18.35 o
   3   0  12      387.64      392.64     17.82 o
   4   0  12      259.95      257.34     18.04 o
   5   0  12       28.03       48.60     16.03 o
  -5   1  12       92.19       87.80     15.69 o
  -4   1  12       67.92       76.05     13.29 o
  -3   1  12        6.41        8.04      6.73 o
  -2   1  12       13.01       10.71     15.13 o
  -1   1  12      156.42      133.27      8.37 o
   0   1  12      122.44      108.31      7.80 o
   1   1  12       36.93       39.18      6.41 o
   2   1  12       14.04       27.27      6.39 o
   3   1  12      243.23      230.81     16.70 o
   4   1  12       35.74       18.15     28.96 o
   5   1  12       15.05       28.06     33.36 o
  -5   2  12        1.33       48.95     29.90 o
  -4   2  12       32.60       51.79     12.05 o
  -3   2  12      177.78      182.07      9.78 o
  -2   2  12      149.92      155.47      8.72 o
  -1   2  12       11.84        8.92      6.04 o
   0   2  12       20.57       32.60      7.70 o
   1   2  12       67.97       69.44      6.87 o
   2   2  12       49.52       34.92      7.53 o
   3   2  12       12.01       17.31     11.85 o
   4   2  12        9.83       12.24     28.66 o
  -5   3  12       16.17       38.09     14.19 o
  -4   3  12       18.44        8.92     27.54 o
  -3   3  12       15.06        9.52     10.56 o
  -2   3  12      175.84      143.56      9.28 o
  -1   3  12        3.34        6.31     13.64 o
   0   3  12      258.70      256.94     10.01 o
   1   3  12      371.65      352.62     11.26 o
   2   3  12        1.57        7.08      6.05 o
   3   3  12       11.28        2.72     24.83 o
   4   3  12        1.26        9.37     12.54 o
  -5   4  12      143.00      132.41     16.96 o
  -4   4  12       42.21       51.61     12.03 o
  -3   4  12       39.91       27.01     10.91 o
  -2   4  12      377.94      355.91     11.79 o
  -1   4  12       43.20       48.43      6.96 o
   0   4  12        8.47        1.05     36.51 o
   1   4  12       36.15       27.40      6.80 o
   2   4  12      272.45      271.98     16.07 o
   3   4  12        1.55       11.21     22.42 o
   4   4  12        0.01       17.21     27.67 o
  -5   5  12       14.91       31.05     28.82 o
  -4   5  12      240.64      242.73     16.35 o
  -3   5  12        9.39       13.13     20.73 o
  -2   5  12        2.28        5.75     18.74 o
  -1   5  12       58.16       53.24      7.11 o
   0   5  12       18.70       18.69      6.26 o
   1   5  12       20.00       19.45      6.61 o
   2   5  12      160.96      158.92     14.17 o
   3   5  12        0.30       15.39     22.45 o
   4   5  12       26.53       44.68     14.36 o
  -5   6  12        1.15       12.68     28.66 o
  -4   6  12        1.40        1.89    156.93 o
  -3   6  12        0.29       11.89     22.06 o
  -2   6  12       45.65       44.18      7.31 o
  -1   6  12       32.51       23.38      6.52 o
   0   6  12       66.89       57.89      7.22 o
   1   6  12       22.29       27.80      6.46 o
   2   6  12        4.13        0.00     30.39 o
   3   6  12       96.04      107.27     13.72 o
   4   6  12        5.26       10.71     13.25 o
  -5   7  12        1.12       22.90     14.47 o
  -4   7  12       30.56       34.92     13.29 o
  -3   7  12        3.01       13.95     20.72 o
  -2   7  12      318.77      319.64     16.53 o
  -1   7  12      178.31      158.29      9.43 o
   0   7  12        1.47       23.26     14.22 o
   1   7  12      148.52      180.39     14.10 o
   2   7  12      122.07      120.06     14.51 o
   3   7  12        6.22       14.14     25.18 o
   4   7  12        9.89       18.36     32.12 o
  -5   8  12        8.69       17.41     15.74 o
  -4   8  12       10.76        4.51     18.74 o
  -3   8  12      132.25      123.64     13.89 o
  -2   8  12       30.40       37.17     12.04 o
  -1   8  12      229.61      233.86     14.90 o
   0   8  12       11.68       34.92     25.84 o
   1   8  12      113.21      105.21     13.84 o
   2   8  12       34.71       27.01     12.73 o
   3   8  12        0.91        6.24     49.20 o
   4   8  12       72.52       94.00     16.23 o
  -4   9  12       51.90       63.94     14.19 o
  -3   9  12        1.99        7.08     11.37 o
  -2   9  12       55.93       48.95     12.24 o
  -1   9  12       11.87       21.95     23.41 o
   0   9  12        5.49        4.41     54.55 o
   1   9  12        3.62       18.26     12.39 o
   2   9  12        1.35        0.00     35.67 o
   3   9  12       80.53      126.44     15.17 o
  -4  10  12        4.17        5.87     14.70 o
  -3  10  12      124.26      135.59     15.42 o
  -2  10  12        0.18        3.65     15.52 o
  -1  10  12       18.87       29.40     10.43 o
   0  10  12       26.10       23.26     20.49 o
   1  10  12       52.65       50.18     12.92 o
   2  10  12        4.88        6.12     56.39 o
   3  10  12        4.30        9.07     48.71 o
  -4  11  12       75.93       92.07     15.58 o
  -3  11  12       34.89       17.31     13.93 o
  -2  11  12       70.14       77.58     13.65 o
  -1  11  12       66.85       85.94     12.74 o
   0  11  12      206.29      241.17     16.30 o
   1  11  12      168.64      210.04     17.74 o
   2  11  12        1.02       15.00     25.74 o
   3  11  12        5.50       12.86     13.80 o
  -3  12  12       34.18       17.00     30.08 o
  -2  12  12      118.90      135.59     14.55 o
  -1  12  12        9.74        3.90     17.24 o
   0  12  12       33.40       23.74     13.03 o
   1  12  12      106.44      117.60     15.17 o
   2  12  12       59.16       84.56     14.94 o
  -3  13  12        2.89       20.12     29.25 o
  -2  13  12        0.37        8.40     30.98 o
  -1  13  12        0.08       26.62     29.14 o
   0  13  12        0.06       14.33     25.92 o
   1  13  12       77.89       78.02     15.45 o
   2  13  12        9.30       39.81     35.00 o
  -2  14  12        6.59        8.84     42.51 o
  -1  14  12        0.63       12.86     24.10 o
   0  14  12       21.45       27.93     13.87 o
   1  14  12       15.85       18.58     14.54 o
  -1  15  12       13.48        2.25    129.88 o
   0  15  12        0.01        6.69     38.90 o
  -5   1  13        1.69       57.89     30.42 o
  -4   1  13       23.88       27.01     12.73 o
  -3   1  13      155.44      154.23     13.96 o
  -2   1  13       95.34       86.40      8.13 o
  -1   1  13      114.70      128.98      7.95 o
   0   1  13        7.85        6.12     22.42 o
   1   1  13       13.33       25.10      6.51 o
   2   1  13       16.50        4.78     14.43 o
   3   1  13       48.78       69.86     13.16 o
   4   1  13       32.73       43.52     15.33 o
  -5   2  13       50.72       57.32     15.13 o
  -4   2  13       30.03       55.45     12.47 o
  -3   2  13        2.93       15.10     11.46 o
  -2   2  13      251.61      241.95     10.88 o
  -1   2  13       14.73        8.84      6.54 o
   0   2  13      186.15      188.87     13.05 o
   1   2  13       85.55       82.27      7.93 o
   2   2  13       24.90       21.95     12.29 o
   3   2  13       82.71       75.18     14.30 o
   4   2  13       99.51      109.88     15.98 o
  -5   3  13        1.77        3.24     32.57 o
  -4   3  13       68.86       68.20     14.03 o
  -3   3  13       55.88       47.22     12.88 o
  -2   3  13       81.95       92.79     12.03 o
  -1   3  13      309.89      321.43     11.20 o
   0   3  13       25.95       15.29     12.80 o
   1   3  13        6.27        2.36     38.02 o
   2   3  13       97.06       97.91     13.60 o
   3   3  13      110.83      136.46     15.18 o
   4   3  13       73.49       59.62     16.79 o
  -5   4  13       12.05        4.35     22.93 o
  -4   4  13       25.15       10.55     13.56 o
  -3   4  13        2.09        4.30     13.77 o
  -2   4  13      168.38      145.06     13.84 o
  -1   4  13       11.22       22.19     15.89 o
   0   4  13       37.66       49.30     10.88 o
   1   4  13        1.39       13.68     20.42 o
   2   4  13       28.62       28.59     12.56 o
   3   4  13        5.88        6.00     61.27 o
   4   4  13        0.59       11.38     42.05 o
  -5   5  13        0.00       13.68     14.51 o
  -4   5  13        1.35        9.76     30.58 o
  -3   5  13       23.01       34.19     11.54 o
  -2   5  13       11.99        7.35     11.11 o
  -1   5  13        1.65       10.71      6.13 o
   0   5  13       42.67       39.34      7.05 o
   1   5  13       89.56      101.66     13.10 o
   2   5  13        0.05        6.12     11.81 o
   3   5  13       21.09       10.31     30.78 o
   4   5  13       56.48       51.79     15.82 o
  -5   6  13        0.01       29.00     31.35 o
  -4   6  13       14.24        7.97     45.79 o
  -3   6  13        6.25       23.38     11.24 o
  -2   6  13       16.77       23.62     23.32 o
  -1   6  13        5.14       22.66     22.36 o
   0   6  13      149.94      171.77     13.75 o
   1   6  13       63.43       76.05     12.86 o
   2   6  13       17.84       28.86     26.85 o
   3   6  13       35.80       24.85     14.70 o
   4   6  13        9.98       16.59     26.77 o
  -4   7  13       17.34       18.90     13.91 o
  -3   7  13        0.90       25.98     24.33 o
  -2   7  13       37.05       45.85     11.84 o
  -1   7  13      121.19       98.41     14.13 o
   0   7  13       15.12       13.49     22.03 o
   1   7  13       19.15        8.92     11.86 o
   2   7  13       20.28       11.89     23.78 o
   3   7  13        5.05        8.77     12.95 o
  -4   8  13       57.22       44.68     14.53 o
  -3   8  13       22.65        1.44     53.77 o
  -2   8  13       45.41       47.05     12.00 o
  -1   8  13        0.40        7.42     11.16 o
   0   8  13      266.79      289.99     25.96 o
   1   8  13       13.81        7.69     39.79 o
   2   8  13        0.44        4.05     72.23 o
   3   8  13       27.56        9.60     15.10 o
  -4   9  13        3.63       26.62     14.70 o
  -3   9  13       63.23       83.18     14.36 o
  -2   9  13       30.18       13.04     23.82 o
  -1   9  13      106.61      121.15     13.75 o
   0   9  13       53.79       40.28     12.85 o
   1   9  13      217.45      262.58     17.82 o
   2   9  13       32.34       60.00     12.97 o
   3   9  13        0.24       39.18     28.94 o
  -4  10  13       69.54      102.67     15.19 o
  -3  10  13        1.85       39.18     25.65 o
  -2  10  13       41.00       50.71     12.81 o
  -1  10  13        2.33       22.54     11.03 o
   0  10  13      307.36      360.64     18.51 o
   1  10  13      109.73      145.66     14.78 o
   2  10  13        3.34        2.21    197.31 o
   3  10  13        5.03       30.91     31.81 o
  -3  11  13       22.58        8.62     39.79 o
  -2  11  13        4.29        4.56     16.09 o
  -1  11  13      121.29      146.26     15.11 o
   0  11  13        0.80       13.40     28.85 o
   1  11  13        9.43       13.40     13.54 o
   2  11  13       10.54        0.00     42.28 o
  -3  12  13        4.23       11.21     37.59 o
  -2  12  13       14.96       28.59     12.96 o
  -1  12  13        3.65       18.47     13.10 o
   0  12  13        2.14        8.77     32.37 o
   1  12  13        0.21       18.15     28.10 o
   2  12  13        0.93        6.50     14.57 o
  -2  13  13        8.18       20.01     13.19 o
  -1  13  13        9.30        6.50     59.35 o
   0  13  13        0.67        8.77     19.98 o
   1  13  13       26.35       21.14     30.10 o
  -1  14  13        0.03       24.35     14.30 o
   0  14  13       14.74       17.21     33.89 o
  -5   0  14       19.40       14.90     16.50 o
  -4   0  14      140.29      131.83     16.64 o
  -3   0  14      106.67      111.98     14.28 o
  -2   0  14        4.41       22.54     21.95 o
  -1   0  14       26.57       42.05     11.34 o
   0   0  14        0.97        9.22     21.92 o
   1   0  14       80.45      121.43     12.39 o
   2   0  14        1.90       25.98     24.33 o
   3   0  14      103.45      102.92     14.96 o
   4   0  14      143.75      132.98     18.73 o
  -5   1  14       59.86       20.46     35.49 o
  -4   1  14       12.00        0.00     38.02 o
  -3   1  14        3.64        7.35     38.02 o
  -2   1  14      151.62      160.81     13.94 o
  -1   1  14        9.95       18.26     10.25 o
   0   1  14       31.86       46.53     10.91 o
   1   1  14       14.77        3.51     69.85 o
   2   1  14       80.63       90.40     13.07 o
   3   1  14       57.50       48.95     14.69 o
   4   1  14        3.62        4.62     24.48 o
  -5   2  14        3.13       23.26     14.94 o
  -4   2  14       19.18        4.05    105.75 o
  -3   2  14       35.52       19.67     12.75 o
  -2   2  14        5.43       20.80     22.79 o
  -1   2  14       80.99       78.02     11.92 o
   0   2  14        0.00        4.95     18.59 o
   1   2  14       31.40        7.22     45.32 o
   2   2  14       36.08       28.46     12.26 o
   3   2  14       42.89        8.26     52.22 o
   4   2  14        8.83        4.67     81.52 o
  -4   3  14        0.26       56.76     29.56 o
  -3   3  14        0.33       40.44     25.58 o
  -2   3  14        2.38        3.47     66.06 o
  -1   3  14      211.55      231.19     14.82 o
   0   3  14        0.26        2.93     42.28 o
   1   3  14       43.01       22.54     12.69 o
   2   3  14       72.27       64.34     14.23 o
   3   3  14        3.64        8.55     35.67 o
  -4   4  14       53.28       77.14     14.05 o
  -3   4  14       42.69        9.29     40.01 o
  -2   4  14      281.17      282.38     16.38 o
  -1   4  14      258.65      272.80     16.10 o
   0   4  14        0.68        2.64     60.44 o
   1   4  14       74.62      108.83     13.29 o
   2   4  14       16.77       15.78     25.02 o
   3   4  14       62.43       94.24     14.80 o
  -4   5  14        0.76        8.26     44.37 o
  -3   5  14       58.51       56.76     13.55 o
  -2   5  14      218.74      237.69     15.79 o
  -1   5  14      262.03      291.26     16.63 o
   0   5  14      113.62      139.99     24.54 o
   1   5  14       46.50       59.23     12.88 o
   2   5  14       20.67       11.98     30.00 o
   3   5  14       10.00       15.69     25.83 o
  -4   6  14       49.98       65.75     13.98 o
  -3   6  14        0.06        5.81     56.92 o
  -2   6  14       27.04       21.60     11.96 o
  -1   6  14        0.33       10.88     10.14 o
   0   6  14        9.45        5.69     28.10 o
   1   6  14        8.89       23.99     12.36 o
   2   6  14        0.02       12.33     23.07 o
   3   6  14        0.01        6.88     60.71 o
  -4   7  14        6.63       10.80     36.51 o
  -3   7  14       12.99       11.98     27.91 o
  -2   7  14       77.29       87.80     13.35 o
  -1   7  14       51.73       55.63     12.49 o
   0   7  14      290.09      337.30     39.01 o
   1   7  14        9.40       12.06     22.56 o
   2   7  14       21.74       41.24     13.16 o
   3   7  14       60.08       61.36     15.27 o
  -4   8  14       89.25       74.53     16.83 o
  -3   8  14       12.42        4.10     86.70 o
  -2   8  14        7.54        5.81     37.59 o
  -1   8  14      248.79      279.45     17.13 o
   0   8  14       78.99       87.80     14.28 o
   1   8  14       71.36       83.64     16.00 o
   2   8  14        0.61       13.22     12.63 o
   3   8  14       11.17       38.71     14.93 o
  -3   9  14        0.41       15.29     12.80 o
  -2   9  14        0.39       24.11     27.36 o
  -1   9  14       25.60       40.28     12.69 o
   0   9  14        9.38        3.95     24.13 o
   1   9  14       67.75       80.69     14.81 o
   2   9  14        3.72       18.26     27.23 o
  -3  10  14       60.62       74.10     14.20 o
  -2  10  14       23.67        4.15     89.02 o
  -1  10  14       26.23        4.05     86.05 o
   0  10  14       57.69       74.96     14.50 o
   1  10  14       15.70        6.69     63.50 o
   2  10  14        0.15       23.38     31.53 o
  -2  11  14       30.90       48.43     13.39 o
  -1  11  14        5.06        6.31     13.25 o
   0  11  14       71.62       86.64     15.35 o
   1  11  14        2.38       22.90     25.95 o
  -2  12  14        0.54       15.78     26.41 o
  -1  12  14       31.96       23.50     13.81 o
   0  12  14        1.75        1.75     59.07 o
   1  12  14       11.79        9.52     36.94 o
  -4   1  15       42.04       57.70     14.24 o
  -3   1  15        3.70       15.88     27.39 o
  -2   1  15       27.75       13.40     11.89 o
  -1   1  15       43.25       53.97     12.30 o
   0   1  15       26.67       16.69     12.45 o
   1   1  15        0.46       44.01     24.37 o
   2   1  15        0.87        6.50     11.72 o
   3   1  15       73.78      105.21     15.63 o
  -4   2  15        0.01        3.24     30.58 o
  -3   2  15       17.23        4.00     82.48 o
  -2   2  15       63.76       98.90     12.67 o
  -1   2  15      109.13      118.15     13.31 o
   0   2  15       21.88       36.11     11.86 o
   1   2  15        0.45       17.41     22.52 o
   2   2  15       86.36       89.92     14.93 o
   3   2  15       83.81      126.44     15.73 o
  -4   3  15       54.93       73.03     14.73 o
  -3   3  15        0.28        1.99    150.79 o
  -2   3  15        4.07        3.24     22.59 o
  -1   3  15       52.82       53.05     12.56 o
   0   3  15        0.02       21.60     23.46 o
   1   3  15       18.95       24.60     12.64 o
   2   3  15       24.17        2.60     37.16 o
   3   3  15       56.67       39.02     16.23 o
  -4   4  15       24.70        6.56     73.13 o
  -3   4  15        4.40       14.05     26.88 o
  -2   4  15        5.32       17.00     23.80 o
  -1   4  15       30.62        1.82    186.06 o
   0   4  15        1.55        5.58     51.71 o
   1   4  15        5.64        8.84     11.96 o
   2   4  15        0.21       23.50     26.28 o
   3   4  15       15.89       39.18     13.61 o
  -4   5  15       61.99       60.58     15.36 o
  -3   5  15        1.34        0.00     43.90 o
  -2   5  15      115.20      103.68     14.76 o
  -1   5  15       70.71       74.32     12.92 o
   0   5  15        8.87        1.75     78.05 o
   1   5  15       26.97       38.87     13.24 o
   2   5  15        0.13        2.21    178.90 o
   3   5  15       53.85       88.51     15.28 o
  -3   6  15       46.17       10.31     39.57 o
  -2   6  15       22.76       42.86     12.43 o
  -1   6  15      160.60      180.39     15.77 o
   0   6  15      109.60      121.15     14.30 o
   1   6  15        7.85        3.10     26.07 o
   2   6  15      123.28      139.69     16.83 o
  -3   7  15        3.32       32.74     14.01 o
  -2   7  15       66.54       66.76     13.88 o
  -1   7  15        4.27       23.38     26.58 o
   0   7  15       10.45        5.28     18.59 o
   1   7  15       62.88       62.55     15.22 o
   2   7  15        2.65        0.00     36.73 o
  -3   8  15        3.14        2.17    149.06 o
  -2   8  15        0.07        6.69     12.99 o
  -1   8  15       16.68       18.15     29.81 o
   0   8  15       40.72       36.26     13.84 o
   1   8  15       15.37       13.40     26.80 o
   2   8  15        0.96       32.74     28.45 o
  -3   9  15        0.53        1.69     55.33 o
  -2   9  15       22.61       28.19     13.67 o
  -1   9  15       75.29       88.51     15.52 o
   0   9  15       21.80        7.08     42.74 o
   1   9  15       74.25       70.49     17.41 o
   2   9  15        4.76        7.22     59.07 o
  -2  10  15        0.36       33.03     30.30 o
  -1  10  15       29.23       46.19     13.76 o
   0  10  15       68.54       87.34     15.41 o
   1  10  15       10.90       16.49     29.53 o
  -1  11  15        4.91       11.13     34.62 o
   0  11  15        0.06       12.95     34.41 o
  -3   0  16        6.27       10.63     32.97 o
  -2   0  16      101.76      147.78     15.80 o
  -1   0  16       84.16       96.43     13.25 o
   0   0  16       85.39       82.27     13.83 o
   1   0  16       42.90       54.15     13.24 o
   2   0  16        0.35        4.35     74.35 o
  -3   1  16       17.14       17.00     28.64 o
  -2   1  16       24.09        2.03     45.08 o
  -1   1  16        4.12       23.50     24.95 o
   0   1  16       29.55       45.85     16.58 o
   1   1  16       12.34        8.11     40.24 o
   2   1  16       33.88       33.03     14.36 o
  -3   2  16        1.74        4.25    107.20 o
  -2   2  16       17.75       33.75     12.19 o
  -1   2  16        1.44       11.72     23.44 o
   0   2  16        5.95        5.23     28.66 o
   1   2  16        1.37       14.43     25.34 o
   2   2  16        1.48       33.46     28.62 o
  -3   3  16        9.42       33.61     13.04 o
  -2   3  16       40.85       44.68     13.53 o
  -1   3  16       16.11        7.83     41.82 o
   0   3  16       43.78       50.18     12.74 o
   1   3  16       19.59        2.14    179.85 o
   2   3  16      120.29      190.25     17.23 o
  -3   4  16       26.02        2.68     37.81 o
  -2   4  16      178.95      210.76     16.32 o
  -1   4  16       75.35      100.15     13.50 o
   0   4  16       37.69        5.00    138.89 o
   1   4  16       68.21       74.96     15.58 o
   2   4  16        1.81        1.13     89.69 o
  -3   5  16       30.72        8.69     54.81 o
  -2   5  16       97.36       99.15     15.92 o
  -1   5  16      134.55      158.29     15.40 o
   0   5  16        0.24        0.76     72.23 o
   1   5  16        6.01       20.01     14.19 o
   2   5  16       73.44       66.15     15.85 o
  -3   6  16       30.63       52.33     14.28 o
  -2   6  16        1.77       14.62     26.18 o
  -1   6  16        6.72       12.15     31.37 o
   0   6  16        0.51       25.73     44.62 o
   1   6  16       24.60        9.14     42.28 o
   2   6  16        2.13       14.24     34.41 o
  -2   7  16       13.39       17.10     28.31 o
  -1   7  16       71.59       70.28     15.08 o
   0   7  16      187.19      227.41     18.09 o
   1   7  16       13.70        8.62     14.16 o
  -2   8  16      128.82      175.72     16.23 o
  -1   8  16       59.77       84.56     14.94 o
   0   8  16       38.44       39.97     14.53 o
   1   8  16      102.44      151.75     17.24 o
  -1   9  16       28.73       33.75     14.95 o
   0   9  16       61.38       76.27     18.33 o
  -3   1  17        0.88       13.68     32.97 o
  -2   1  17      137.38      198.26     16.89 o
  -1   1  17        1.57       23.14     27.40 o
   0   1  17        0.22       17.62     30.00 o
   1   1  17        0.27        6.62     54.03 o
  -2   2  17        0.39       45.35     30.12 o
  -1   2  17       65.55       55.82     14.75 o
   0   2  17        7.96       26.88     30.32 o
   1   2  17        1.75       15.59     27.43 o
  -2   3  17      111.50      115.72     15.32 o
  -1   3  17        7.59       38.09     28.38 o
   0   3  17       12.38       15.29     24.62 o
   1   3  17       22.90       36.26     12.94 o
  -2   4  17        5.52        4.35     84.09 o
  -1   4  17        0.83        2.14    165.45 o
   0   4  17        9.19        4.10     14.16 o
   1   4  17        4.38        4.62     87.36 o
  -2   5  17       80.36       68.41     16.74 o
  -1   5  17       28.03       20.46     14.13 o
   0   5  17       36.22       37.63     14.41 o
   1   5  17       23.72       28.19     14.73 o
  -1   6  17      126.84      107.02     16.80 o
   0   6  17       89.31      100.90     16.57 o
  -1   0  18        3.48        9.14     45.56 o
   0   0  18        9.79        4.62     88.69 o
   1   0  18        0.83        6.24      7.74 o
  -1   1  18       31.36       29.00     14.80 o
   1   1  18        1.16        5.34     16.09 o
   1   2  18        0.18        0.46     13.38 o
   1   3  18       17.66        9.99      9.48 o
